# Supplementary material for: Sustainable Athletes’ Career Pathways and Mental Health Support: An Integrative Umbrella Review
Source: Sports (Basel). 2026 Jun 19;14(6):251. doi: 10.3390/sports14060251 (PMC13306441; doi:10.3390/sports14060251)
Supplement: Supplementary file 1 [file sports-14-00251-s001.zip]

Archive with 4 entries (3 files):
- sports-4317827-supplementary/
- sports-4317827-supplementary/Supplementary Material 1 Prio checklist - protocol - search strings.pdf
- sports-4317827-supplementary/Umbrella_Portal Supplemental file 3.xlsx
- sports-4317827-supplementary/Umbrella_PORTAL_Supplemental file 2_ Appraisal tools and overlap manuscripts.xlsx
