# Supplementary material for: Sustainable Athletes’ Career Pathways and Mental Health Support: An Integrative Umbrella Review
Source: Sports (Basel). 2026 Jun 19;14(6):251. doi: 10.3390/sports14060251 (PMC13306441; doi:10.3390/sports14060251)
Supplement: Supplementary file 1 [file sports-14-00251-s001.zip › sports-4317827-supplementary/Umbrella_Portal Supplemental file 3.xlsx]

## Sheet: Conceptual papers
	General information					Content information				Outcome information		SANRA rating (0, 1, 2 points)
												Item 1	Item 2	Item 3 (excluded)	Item 4	Item 5	Item 6	Score	Label
Code	Year	Authors	Journal	doi	Geographical region (of the FIRST authors)	Context	References	Purpose	Variables	General study outcomes	Outcomes relevant to the PORTAL Project	Justification of the article's importance for the readership	Statement of concrete aims or formulation of questions	Description of the literature search	Referencing	Scientific reasoning	Appropriate presentation of the data
[52]	2015	Schinke et al.	International Journal of Sport and Exercise Psychology	dx.doi.org/10.1080/1612197X.2014.959982	Canada	Mental health support	53	To describe the project “Psychological Support for the Canadian Olympic Boxing Team in Meta-Transitions through the National Team Program” aimed at planning for the boxers’ progressions through the 2013–2016 Olympic cycle and to present a vision of the 2016 Olympic Games as a career transition (six meta-transitions model for the boxers throughout the 2013–2016 Olympic cycle and plan the NT-PSS’ c…	Boxers’ meta-transitions and NT-PSS, athletes’ perceptions of the NT-PSS (logbook) throughout the quadrennial period, identifying current limitations, challenges with coping, and how and why these are/are not overcome	Six (A–F) meta-transitions described using the athletic career transition model (demands, resources, barriers, coping strategies, pathways, and outcomes): (A) entering the National Team Program, (B) entering major international tournaments (i.e. status of Team at time of submission), (C) Olympic qualification, (D) focused preparation for the Olympics, (E) to the Olympic podium, and (F) to the pos…	Best practice in assisting athletes throughout an Olympic cycle	2	2		2	2	2	10	strong
[57]	2016	Stambulova	In: Routledge International Handbook of Sport Psychology / [ed] Robert J. Schinke, Kerry R. McGannon & Brett Smith, p. 519-534	eBook ISBN 9781315777054	Sweden	Career transitions	81	To position new trends in athlete career transition research within the existing body of knowledge, focusing on how athletes navigate both their sporting careers and broader life transitions.	Career development, transitions, and assistance	holistic view of athlete development, recognizing that athletic careers are intertwined with other life domains such as education, work, and personal relationships; traditional focus on amateur to professional transitions and retirement, other significant transitions like migration, injury, and dual career paths; emerging research trends (impact of cultural contexts, individual athlete identities…	Usefull compendium of the state of the art on athletes' career transitions	2	2		2	2	2	10	strong
[81]	2020	Gorczynski et al.	Journal of Applied Sport Psychology	10.1080/10413200.2020.1720045	United Kingdom	Mental health literacy	66	To explore the evolving concept of mental health literacy within elite sport which addresses individuals, their culture, and their environment, and to propose strategies for best practice and research in mental health literacy within elite sport relying on collaboration between sports psychiatry, sport psychology, and clinical psychology.	Mental well-being and mental health symptoms and disorders in elite sport, Mental health literacy and its evolution	Sports psychiatrists, sport psychologists, and clinical psychologists need to play foundational roles in the design, delivery, and evaluation of mental health literacy interventions in elite sport. Interventions in elite sport need to be based on sound pedagogical principles and in a manner that sees mental health literacy as a process. Interventions need to be designed in a manner which takes du…	Consider Mental health literacy interventions/workshops for athletes (context specific and culturally competent)	2	2		2	2	2	10	strong
[88]	2021	Ekengren et al.	Journal of Sport Psychology in Action	10.1080/21520704.2020.1826615	Sweden	Mental health support	22	Share the developed and validated applied framework termed the career-long psychological support services in Swedish handball, to help players in self and career awareness and to support their striving for career excellence	The framework is structured as having interrelated parts addressing questions: where (changes in the contexts), when (ages, career stages), what (athletes’ needs and potential working issues), who (support providers), why (philosophy shared by the stakeholders), and how (forms of services) of psychological support.	Answering the questions where, when, what, who, why, how, and for which purpose is easy to understand and apply as a framework; keep in mind differences between athletes in terms of their personalities and identities, their environments, networks and life circumstances	Stage-specific recommendations for support providers; recommendation for practitioners to adopt a developmentally-oriented-type-of-thinking: (a) to be aware about athletes’ normative career transitions and prepare them in advance, (b) to constantly work on helping athletes to develop resources to deal with their current and forthcoming challenges, (c) to follow athletes’ development in and outsid…	2	2		1	2	2	9	strong
[93]	2021	Poucher et al.	Journal of Applied Sport Psychology	10.1080/10413200.2019.1668496	Canada	Mental health support	116	Provide an overview and commentary of the literature on the mental health of elite athletes and explore how trends within and beyond the field of sport psychology have impacted this literature.	disorder prevalence, barriers to support seeking, mental toughness, and psychiatric epidemiology	It is important to consider how mental health is measured, how studies on the mental health of elite athletes are designed, implemented, and evaluated, and how both researchers and practitioners may help to combat athletes’ perceptions of stigma surrounding mental health.	Consider: i) Prevalence of Mental Disorders; ii) Sex and Age Differences; iii) Barriers to Seeking Help; iv) Mental Health Measurement and Diagnosis tools and trends in sport	2	2		2	2	2	10	strong
[90]	2021	Larsen et al.	In C. H. Larsen, K. Moesch, N. Durand-Bush, & K. Henriksen (Eds.), Mental health in elite sport: Applied perspectives from across the globe (pp. 1–21).	doi.org/10.4324/9780367854973-1	Denmark	Mental health support	283	Provide a focused state of the art overview of mental health research, models, and approaches in elite sport.	mental health (MH) research, models, and approaches in elite sport	Part I of the book globally focuses on MH service provision structures and cases specific to several world regions and countries. Part II focuses on specific MH interventions across countries.	Usefull compendium of the state of the art and screening tools	2	2		2	2	ct	8	strong
[94]	2021	Si et al.	International Journal of Sport and Exercise Psychology	10.1080/1612197X.2021.1907769	China	Mental health support	45	To describe mental health assessment methods of Chinese elite athletes and introduce a contextually appropriate sport training centre-based mental health management framework for Chinese elite athletes.	Assessment methods of mental health among elite athletes; Mental health management of Chinese elite athletes; sport training centre-based mental health management framework (annual screening, follow up and emergency intervention, mental health literacy educaiton)	Two dimensional measures of mental health including both the negative dimension of psychopathology and the positive dimension of wellbeing are presented. Then, a recently developed mental health management framework for Chinese elite athletes consisting of three main parts ((a) annual mental health screening, (b) follow-up and mental health emergency intervention, and (c) mental health literacy e…	Best practice in addressing athletes' mental health needs	2	2		1	2	1	8	strong
[53]	2021	Wendling and Sagas	Frontiers in Psychology	10.3389/fpsyg.2021.644839	United States	Identity and retirement	80	To draw upon conceptual integrations of liminality and identity development to build a model of self-reformation that advances the presence of identity growth paradox during the transition to life after elite sport.	Overview of the theoretical framework (Erikson’s Identity Development Theory; Marcia’s Identity Status Paradigm; Liminality as an Identity Transition Process to Life After Elite Sport), rites of separation and identity crisis, transition rites and requisite identity moratorium, identity growth paradox as a catalyst toward achievement in life after elite sport transition, reincorporation rites and…	Framing the core process of this challenging transition around liminality during which elite athletes are suspended in between the loss of athletic self and the absence of future directions, a series of propositions (n= 7) were formulated, that not only depict processes of athletes’ identity development during the transition to life after elite sport, but also demonstrate a path for elite athlete…	Consider theoretical propositions in addressing athletes' identity during retirement (transition conditions and triggers)	2	2		2	2	1	9	strong
[62]	2022	Purcell et al.	Frontiers in Psychology	10.3389/fpsyg.2022.780359	Australia	Mental health support	116	Synthesize existing research; review for translatability by mental health professionals working in elite sport; provide an evidence-informed framework with real world utility to promote mentally healthy environments for all stakeholders in elite sporting organizations, from athletes through to administrators.	existing guidelines, frameworks and toolkits	Actionable recommendations that sporting organizations can adopt and tailor to meet their unique needs	evidence informed framework and actionable recommendations to guide best-practice in mental health and wellbeing promotion within sports settings.	2	2		2	2	2	10	strong
[54]	2022	Chen and Bansal	International Journal for Educational and Vocational Guidance	doi.org/10.1007/s10775-021-09469-0	Canada	Career services	101	To present major issues faced by career-transitioning athletes post-injury and applies two theories, Social Cognitive Career Theory and Cochran’s Narrative Theory, to career counselling methods for this population.	Major career problems that athletes may face due to injury and during their transition into a new career (emotional and psychological effects of losing a career, the need to assess their career interests, skills, and limitations they may face, deciding if more education is needed to pursue a new career, and having to adjust to a new work and social environment), through the lens of the Social Cog…	SCCT and Cochran’s Narrative theory are potential grounds to support development of well-informed, effective career counselling methods for the transitioning injured athlete population. Each of these theories presents a unique approach to assisting injured athletes in transitioning to new careers and should be considered in career counselling approaches to better the lives of the transitioning in…	Consider SCCT and Cochran’s Narrative theory in providing mental health support (especially in injuried athletes approaching retirement)	2	2		2	2	2	10	strong
[56]	2022	Chroni and Dieffenbach	Journal of Sport Psychology in Action	10.1080/21520704.2020.1861145	Norway	Career retirement	32	To address what the athlete-to-coach, within-sport retirement, signifies for the person undergoing it and for our applied practice and lack the approach(es) for supporting it, and address the range of resources to be developed in supporting athletes during the transition and in the coaching profession.	athlete-to-coach transition (career shift, re-identification, and professional development)	An overview of resources that athletes need to develop or transfer from the athlete- to the coaching-context while taking into consideration the transition phase and the involvement of different actors has been provided. Sport psychology consultants working with elite athletes considering or undertaking a transition into coaching or early career recently transitioned coaches should provide them w…	Consider athlete-to-coach transition specific needs	2	2		1	1	2	8	strong
[97]	2024	Wylleman	In Handbook of Mental Performance Lessons from High Performance Domains Edited ByNathalie Pattyn, Robin Hauffa. pp. 339-346.	doi.org/10.4324/9781003378969	Belgium	Mental health support	38	Provide an overview of some of the recent developments in the application of sport psychology at Olympic level and in view of the Olympic Games.	recent developments in the application of sport psychology at Olympic level and in view of the OGs.	Interdisciplinary team (IDT) approach is described, where psychologists with different expertise (e.g., sport psychologist, counselling psychologist, clinical psychologist, neuropsychologist) join their expertise, although this type of support team may use different theoretical frameworks and apply different time frames in their working relationship with athletes	Recommendations: 1) holistic and life span approach; ii) a multi- phase approach (the dual continua MH model); iii) interdisciplinary teams for mental health support, ensuring high- quality psychology support provision prior, during, and after the Olympic Games.	1	1		2	2	1	7	moderate
[87]	2024	Kussman and Choo	Clin Sports Med	10.1016/j.csm.2023.07.001	United States	Mental health and eating disorders	45	Provide a detailed overview of mental health and eating disorders in elite athletes.	definitions, prevalence, risk factors, screening and diagnosis, treatment	multisciplinary treatment teams are recommended	Usefull compendium of the state of the art and screening tools	2	2		1	1	1	7	moderate
[95]	2024	Stevens et al.	Sports Medicine	doi.org/10.1007/s40279-024-01996-4	Australia	Mental health support	149	To outline a novel perspective for tackling athlete mental health, drawing on an influential theory of group processes that can help explaining when and why the characteristics and demands of sport, which is typically a collective endeavour, pose a threat to athlete mental health and provide a guiding framework for efforts to protect and enhance athlete mental health.	Three key points: (1) social identities can act as psychological resources that support athlete mental health, (2) social identities are critical to athlete mental health during and after sporting transitions and (3) leadership informed by a social identity approach can facilitate athlete mental health.	The social identity approach is a potentially fruitful framework through which to understand how and why these characteristics and demands can threaten athlete mental health. Practical steps that relevant stakeholders could take to support athlete mental health have been also provided.	Consider social identity during retirment transistion for athleted' mental health	2	2		2	2	2	10	strong
[99]	2025	Li et al.	Journal of Sport Psychology in Action	10.1080/21520704.2024.2397467	China	Career services	25	To share a career intervention situated in individual, group, and meta-reflective practice, to help elite athletes manage changes in their careers and support their autonomy and development within the Chinese Whole Nation System (CWNS)	Six main career intervention steps: (1) initial psychoeducation, (2) personal self-reflection exercise, (3) group reflection, (4) meta-reflection, (5) polyphonic reflective tale, and (6) career transition psychoeducation.	An athlete-centered applied intervention is recommended to understand and work with elite athletes throughout their careers from entry into elite sport, through retirement. The presented contextualized career intervention involved different levels of reflections intended to help elite athletes increase self-awareness, learn knowledge from others’ experiences, develop a sense of individual respons…	Consider reflective practice in career assistance support	2	2		1	2	1	8	strong

## Sheet: Positions
	General information						Content information							AGREE II Rating
														Scope and purpose			Stakeholder involvement			Rigor of development								Clarity of presentation			Applicability				Editorial independence		Score	Label
Code	Year	Authors	Typology	Journal	doi	Geographical region (of the FIRST authors)	Context	References	Statement Aim	Target Population	Endorsing Body	Outcomes	Guidelines and suggested actions	Item 1	Item 2	Item 3	Item 4	Item 5	Item 6	Item 7	Item 8	Item 9	Item 10	Item 11	Item 12	Item 13	Item 14	Item 15	Item 16	Item 17	Item 18	Item 19	Item 20	Item 21	Item 22	Item 23
[59]	2017	Schinke et al.	Position Stand	International Journal of Sport and Exercise Psychology	10.1080/1612197X.2017.1295557	Canada	Athletes' mental health, performance and career devolpment	119	Provide support to sport psychology researchers, practitioners, sport participants, and stakeholders in understanding: (a) mental health phenomenon based on continuum-type models outlining mental illness (prevalence vs. absence) and mental health in association with peak performance, (b) major findings of research dealing with athletes’ performance, career and personal (e.g. identity) development…	Elite athletes	International Society of Sport Psychology	Refer to definitions and theories to research and practice, and postulates	• education of athletes, coaches, and high-performance directors about symptoms of MHD • specific seminars for medical and sport psychology professionals • normalizing and validating the issue of MHD and vulnerability • facilitate help-seeking • sport-specific approach in detecting and treating MHD in elite athletes • further research defining specific diagnostic criteria • check the validity of …	7	7	7	3	4	7	1	2	6	3	6	5	7	1	5	4	6	4	4	1	1	7	7	105	Average
[63]	2018	Moesch et al.	Position Statement	Psychology of Sport & Exercise	10.1016/j.psychsport.2018.05.013	Sweden	Athletes' mental health	53	Enhance awareness of Mental health disorders (MHD) in elite athletes as an important topic and to critically discuss optimal service provision for athletes who suffer from MHD	Elite athletes	European Federation of Sport Psychology	Recommendations for how to best support elite athlete with MHD, also in considering that service provision for MHD vary greatly across European countries	• education of athletes, coaches, and high-performance directors about symptoms of MHD • specific seminars for medical and sport psychology professionals • normalizing and validating the issue of MHD and vulnerability • facilitate help-seeking • sport-specific approach in detecting and treating MHD in elite athletes • further research defining specific diagnostic criteria • check the validity of …	7	7	7	5	4	7	1	2	6	5	5	5	7	1	6	5	6	2	2	1	1	7	7	106	Average
[77]	2019	Van Slingerland et al.	Position Statement	Clin J Sport Med	dx.doi.org/10.1097/JSM.0000000000000665	Canada	Athletes' mental health	64	To address mental health in competitive and high-performance sport in Canada, presenting solutions to current challenges and laying a foundation for a unified address of mental health by the Canadian sport community	Elite athletes	Canadian Centre for Mental Health and Sport	Refer to identified key principles intended to challenge stigma and to provide guidance for individuals, teams, organizations, and practitioners working within competitive and high-performance sport	• Principle 1: athletes are susceptible to experiencing mental health challenges and disorders (mental health and mental illness are separate constructs that influence each other; mental health impacts performance and daily functioning; athletes with mental health challenges and disorders should be provided the same level of support they receive when they are physically injured; regular self-care…	7	7	7	6	2	6	1	1	4	5	4	4	7	1	7	4	7	2	4	1	1	4	4	96	Average
[21]	2020	Henriksen et al.	Consensus Statement	International Journal of Sport and Exercise Psychology	10.1080/1612197X.2019.1570473	Denmark	Athletes' mental health	14	This consensus statement is the product of an international Think Tank, with the purpose of unify major sport psychology organizations in a discussion of the current status and future challenges of applied and research aspects of athlete mental health. The contributors present six propositions and recommendations to inspire sport organizations and researchers	Elite athletes	International Society of Sport Psychology	Six propositions and recommendations on elite athlets mental health	• Proposition 1: Mental health is a core component of a culture of excellence: consider athletes' mental health in their efforts to promote athletic performance, and this should be stated explicitly in procedure and protocol manuals • Proposition 2: Mental health in a sport context should be better defined: develop a clear definition of mental health in sport • Proposition 3: Research on mental h…	7	7	7	3	4	7	1	2	5	3	5	5	7	1	6	4	7	4	4	1	1	7	7	105	Average
[96]	2021	Stambulova et al.	Position Stand (revised/updated)	International Journal of Sport and Exercise Psychology	10.1080/1612197X.2020.1737836	Sweden	Career development and transitions	135	Update of the Position Stand on career development and transitions in order to: (1) update the decade-long evolution and describe the current structure of the ACD, (2) introduce recent trends in career development and transition research, (3) discuss emerging trends in career assistance, and (4) summarise in a set of postulates the current status and future challenges of the ACD.	Elite athletes	International Society of Sport Psychology	Refer to career transitions postulates and new trends	• Interactions between various stakeholders in athlete career development • Cultural praxis of athletes’ careers (diversity) • Dual careers support and competencies • Ecological perspective (environments across athletes’ lifespan) • Transnational careers and migration • Major normative career transitions and athletic retirement •Bridge the gap between research and practice • Athlete career excell…	7	7	7	2	4	7	1	2	6	3	6	5	7	1	5	4	6	4	4	1	1	7	7	104	Average
[92]	2024	Schinke et al.	Position Stand (revised/updated)	International Journal of Sport and Exercise Psychology	10.1080/1612197X.2024.2359872	Canada	Athletes' mental health	117	Update the Position Stand and to present key, updated ideas and emerging concepts relating to clinical understandings of athlete mental health, trends in athlete mental health status, the role of the sport environment, mental health in relation to athlete careers, the global treatment of athlete mental health, and cultural considerations in relation to understanding this topic	Elite athletes	International Society of Sport Psychology	Refer to athletes' mental health support postulates and new trends	• Addressing elite athletes’ mental health and relevant support services through new conceptual, theoretical, methodological, empirical, and applied developments to address common mental disorders and symptoms, such as depression, anxiety, eating disorders, and substance misuse or addiction • Elite athlete mental health status is fluid (dimensional perspective on mental health status, various int…	7	7	7	7	4	7	1	2	6	3	6	5	7	1	5	4	6	3	3	1	1	7	7	107	Average
[1]	2024	Stambulova et al.	Position Statement	Psychology of Sport & Exercise	doi.org/10.1016/j.psychsport.2023.102572	Sweden	Athletes’ dual careers	97	To summarize current knowledge about athletes’ dual careers (DCs) in the European context and propose recommendations for future DC research, practice, and policy.	Elite athletes	FEPSAC	Role of FEPSAC and European Commission in promoting dual career topic is stressed; Current knowledge on athletes’ dual careers in the European context is summarized; Pursuit of dual career excellence is supported by seven research-based postulates; Recommendations for future dual career research, practice, and policy are provided.	• Postulate 1: The broadest factor influencing the pursuit of DC excellence is the sociocultural and relevant DC context(s) to which student–athletes belong. Contexts create both opportunities and limitations • Postulate 2: Depending on the context(s) and on athletes’ personal preferences, several DC pathways are available with transitions within and between pathways • Postulate 3: To succeed in …	7	7	7	5	5	5	7	6	6	6	5	6	6	1	6	4	7	4	4	1	1	7	7	120	Good
													Mean	7	7	7	4.42857	3.85714	6.57143	1.85714	2.42857	5.57143	4	5.28571	5	6.85714	1	5.71429	4.14286	6.42857	3.28571	3.57143	1	1	6.57143	6.57143	106.143
													Standard deviation	0	0	0	1.67819	0.832993	0.728431	2.09956	1.4983	0.728431	1.19523	0.699854	0.534522	0.349927	0	0.699854	0.349927	0.494872	0.880631	0.728431	0	0	1.04978	1.04978	6.57764

## Sheet: Narrative reviews
	General information					Content information						Outcome information		SANRA Appraisal tool
Code	Year	Authors	Journal	doi	Geographical region (of the FIRST authors)	Research context	Databases (n)	References	Purpose	Target of the review	Variables	General study outcomes	Outcomes relevant to PORTAL	Item 1	Item 2	Item 3	Item 4	Item 5	Item 6	Score	Label
[65]	2018	Souter et al.	Sports Medicine - Open	doi.org/10.1186/s40798-018-0175-7	United Kingdom	Mental health support	NA	81	To explore the issues affecting men, and their mental health in the context of elite sport.	Mental health disorders in male elite athletes	Male elite athletes and injury, stress, depression, anxiety, overtraining, disordered eating, substance abuse, help seeking and mental toughness.	Major negative life events, including injury, may increase the risk of mental ill-health in elite athletes. Male athletes need to be encouraged to discuss their emotions, concerns and anxieties. There should be further education and awareness of mental health issues aimed at elite male athletes.	Encourage men to talk about their mental health	2	2	0	1	1	1	7	moderate
[73]	2019	Stillman et al.	Br J Sports Med	10.1136/bjsports-2019-100654	United States	Mental health support	5	59	To summarize controlled and non-controlled research on psychotherapy for elite athletes with mental health symptoms and disorders and to address psychotherapy as a treatment intervention for elite athletes who have mental health symptoms and disorders	Elite athletes with mental health disorders	Mental health syntoms and disorders; evaluation and diagnosis; treatment modalities; chellenges	Elite athletes have mental health symptoms and disorders that often should be treated with psychotherapy, with or without pharmacological treatment. Psychotherapy with elite athletes must address sport-specific needs and challenges, with mental health professionals, other healthcare professionals and other members of the athlete entourage working together. More high quality epidemiological and tr…	Consider evience-based trends for addressing mental health disorders (integrated (multidisciplinary) treatment approach)	1	2	2	1	1	1	8	moderate
[75]	2019	Swartz et al.	Br J Sports Med	doi. org/ 10. 1136/bjsports- 2019- 100731	South Africa	Mental health support	6	7	To summarize the literature on the mental health of Paralympic athletes, explores possible reasons for the paucity of research in this area and suggests directions for future research.	Mental health disorders in paralympic athletes	Disability, sport and mental health (depression, anxiety, dentity and self, stress, and well-being)	The careers of many Paralympic athletes start shortly after the onset of disability. With relatively short-lived professional sport careers, some of these athletes face the challenge of simultaneously needing to adjust to a relatively new disability and starting to prepare for retirement from sport; healthcare providers should be aware of these dual transitions.	Consider the specificity of paralympic sport (trauma, transition out of sport, sport and personhood, and the potential for disability sport to promote psychological health)	1	2	2	1	1	1	8	moderate
[79]	2020	Giles et al.	Sports Medicine	doi.org/10.1007/s40279-020-01274-z	United Kingdom	Mental well-being	NA	187	To review psychometric issues in well-being research and discuss the implications for the measurement of well-being in sport psychology research	Assessment of athletes’ well-being	Conceptual and Theoretical Issues of measuring well-being in elite sports settings, Item Development Issues, Measurement and Scoring Issues, Analytical and Statistical Issues	A summary of the key implications for sport psychology researchers seeking to develop a measure of well-being is presented, including specific recommendations in relation to four key areas in the scale development process: conceptual and theoretical issues, item development issues, measurement and scoring issues, and analytical and statistical issues.	Main psychometric issues and recommendations for measuring well-being in sport performers	2	2	0	2	2	2	10	strong
[76]	2023	Waud and Weese	Athens Journal of Sports	doi.org/10.30958/ajspo.10-1-3	Canada	Athletes career assistance		72	To examine the recent literature surrounding high-performance athletes’ challenges during and after their sporting careers end	Structure tailored recommendations for athletes and Teams/Leagues and Unions	Career transitions related issues, challenges, needs; career transitions as a shared experience	After having documented potentially adverse experiences, and in the spirit of providing contextual balance, the authors highlight some of the positive outcomes related to high-performance sport involvement and the leadership qualities that can be honed and tempered through the experience	Tailored recommendation for athletes and Teams/leagues and Unions	1	1	1	1	1	1	6	moderate
[85]	2024	Gorczynski et al.	Advances in Psychiatry and Behavioral Health	doi.org/10.1016/j.ypsc.2024.05.007	United Kingdom	Mental health support	NA	83	Define and provide a review of loneliness and emotional blunting within elite sport; and understand risk factors for and protective factors against loneliness and emotional blunting for elite athletes.	Loneliness and emotional blunting	Loneliness and Related Risk and Protective Factors, Emotional Blunting and Related Risk and Protective Factors	Loneliness and emotional blunting affect the lives of athletes and have an impact on their well-being and performance. Loneliness and emotional blunting among elite athletes should be included in future, collaborative, and multidisciplinary mental health research agendas in elite sport. Strategies are needed to not only understand the epidemiology of loneliness and emotional blunting in various a…	Consider loneliness and emotional blunting among other mental health disorders	1	1	0	2	2	1	7	moderate

## Sheet: Systematic reviews
	General information						Content information						Outcomes		Quality Assessment Tool for Reviews										AMSTAR 2
Code	Year	Authors	Review type	Journal	doi	Geographical region (of the FIRST authors)	Research context	Databases (n)	Papers included	Purpose	Target of the review	Variables	General study outcomes	Outcomes relevant to the PORTAL project	Item 1	Item 2	Item 3	Item 4	Item 5	Item 6	Item 7	Item 8	Score	Label	Item 1	Item 2	Item 3	Item 4	Item 5	Item 6	Item 7	Item 8	Item 9	Item 10	Item 11	Item 12	Item 13	Item 14	Item 15	Item 16	Positive answers (Yes; Partial Yes)	Negative answers (No)	Not Applicable answers (NA)	Overall confidence rating
[4]	2016	Knights et al.	Systematic review	Journal of Applied Sport Psychology	10.1080/10413200.2015.1128992	Australia	Elite athletes' career retirement	8	10	To systematically review the literature on elite athletes' career transition and their flourishing (competence, emotional stability, engagement, meaning, optimism, positive emotion, positive relationships, resilience, self-esteem and vitality); positive outcomes in end-of-athletic-career transitions.	Former elite athletes	Psychological adaptation, change, career transition, retirement/end of career, quality of life, mental health, positive psychology and well-being	Flourishing in retired elite athletes encompasses positive emotions, engagement, purpose, optimism, resilience, and self‑determination. Although retirement from elite sport is known to involve substantial psychological, interpersonal, occupational, and financial challenges, research has largely framed this transition through a deficit lens. No existing instrument specifically measures flourishing…	Coping strategies and planned retirement; examine retirement in relation to the type of sport, competitive level, team versus individual sports, exposure, and salary.	yes	yes	yes	yes	yes	yes	yes	yes	8	strong	Partial Yes	No	Yes	Yes	Yes	Yes	No	Yes	Partial Yes	No	NA	NA	Partial Yes	NA	NA	No	8	4	4	Critically low
[55]	2016	Rice et al.	Systematic review	Sport Medicine	10.1007/s40279-016-0492-2	Australia	Elite athletes' mental health	5 + google scholar	60	To summarize the evidence on the mental health and wellbeing of elite athletes, and the incidence and/or nature of mental ill-health and substance use.	Elite athletes	Mental health or disorders, behavioral symptoms or resilience, stress, sleep, wellbeing, coping, support, substance-related or eating disorders	A clearer understanding of the mental health and psychological wellbeing needs of elite athletes is essential for supporting practitioners (coaches, medical staff, and sport psychologists) in strengthening athletes’ coping capacities and emotional wellbeing. However, the current evidence base remains constrained by a lack of high‑quality epidemiological and intervention studies. Existing data sug…	Compared to general population, elite athletes experience a comparable prevalence of mental disorders (i.e., anxiety, depression), which increases in athletes experiencing injuries and performance difficulty approaching or being in retirement.	yes	yes	yes	yes	yes	yes	yes	yes	8	strong	Yes	No	Yes	Yes	Yes	No	No	Yes	Partial Yes	No	NA	Partial Yes	Yes	Yes	No	Yes	10	5	1	Low
[61]	2018	Mannes et al.	Systematic review	International Review of Sport and Exercise Psychology	10.1080/1750984X.2018.1469162	USA	Elite athletes' mental health	4	40	To examine the prevalence and correlates of psychological distress among retired elite athletes.	Former elite athletes	Substance-related disorders, anxiety, stress, mood disorders trauma and stressor related disorders, disruptive, impulse control, depression, panic, alcoholism	The onset of mental health conditions occurs most commonly in adolescents and young adulthood, so that monitoring athletes’ psychological functioning from early adolescence before a pursued career in competitive sports, to late adulthood following sports retirement. Former elite athletes who experience adverse health consequences during their playing career may be at greater risk of experiencing …	Psychological distress is more common in specific subgroups experiencing comorbid difficulties such as concussion and injury incidence and substance misuse as well as financial instability, which are associate to depression and anxiety. Furthrmore, women may be more likely than their male counterparts to experience psychological distress in retirement.	yes	yes	yes	yes	yes	yes	yes	yes	8	strong	Yes	No	Partial Yes	Yes	Yes	Yes	No	Yes	Yes	No	NA	NA	Partial Yes	Yes	NA	Yes	10	3	3	Low
[67]	2019	Buckley et al.	Systematic review	Nutrients	doi:10.3390/nu11061395	Australia	Elite athletes retirement, maladaptive eating behaviours, and body dissatisfaction	6	16	To report on athletic retirement, maladaptive eating behaviours, and body dissatisfaction.	Former elite athletes	Relationship with food and body, disordered eating, eating disorders, maladaptive food behaviours, restriction, rigid food control, body image issues, weight control, body control, compensatory exercise, negative self-image, and dysmorphia.	Retired athletes often struggle with food and body image, driven by lingering athletic identity, unrealistic expectations about post‑career body changes, major shifts in energy balance, and the timing and context of retirement. These changes resemble other life stages with elevated risk for disordered eating. Athletic body ideals, shaped by gender and sport culture, strongly influence body dissat…	Address body dissatisfaction, disordered eating and compensation, sustained athletic identity, also associated with lack of education, and contradictory body ideals	yes	yes	yes	yes	yes	yes	yes	yes	8	strong	Yes	Partial Yes	Yes	Yes	Yes	Yes	No	Yes	Partial Yes	No	NA	NA	Partial Yes	NA	NA	Yes	10	2	4	Low
[71]	2019	Gouttebarge et al.	Systematic review and meta-analysis	British Journal of Sports Medicine	doi:10.1136/bjsports-2019-100671 bjsports- 2019- 100671	The Netherlands	Elite athletes' mental health	5	34	To present an overview of the existing epidemiological evidence regarding the occurrence of mental health symptoms and disorders among current and former elite athletes.	Current and former elite athletes	Mental health symptoms and disorders among former elite athletes	Elite athletes experience substantial mental‑health burdens, making early diagnosis and sport‑specific treatment essential for optimising performance and quality of life, both during and after their careers. Evidence based largely on self‑reported cross‑sectional data suggests that current athletes show higher rates of distress, sleep disturbance, and anxiety/depression than former athletes, like…	Address mental health symptoms and disorders related to the sport-specific stressors	yes	yes	yes	yes	yes	yes	yes	yes	8	strong	Yes	No	Yes	Yes	Yes	Yes	No	Yes	Yes	No	Yes	Partial Yes	Partial Yes	Yes	No	Yes	12	4	0	Moderate
[69]	2019	Castaldelli-Maia et al.	Systematic review	British Journal of Sports Medicine	10.1136/bjsports-2019-100710	Brasil	Elite athletes' mental health	5	52	To summarise the findings on barriers to treatment-seeking among elite athletes, and cultural influencers that impact ther mental health symptoms and disorders.	Elite athletes	Mental health, counselling and psychiatric services, help-seeking attitude and behaviour, mental toughness, social stigma and stereotyping	Improving mental‑health literacy, reducing stigma, and strengthening the role of coaches are central to supporting elite athletes. Mental‑health symptoms are common, yet help‑seeking remains low. Features of elite sport culture (stigma, limited literacy, negative past treatment experiences, and demanding schedules) create significant barriers to accessing care. Coaches play a key role in encourag…	Address barriers through increasing mental health literacy; target coaches as supprotive agents for treatment-seeking; characteristics of counsellors	yes	yes	yes	yes	no	yes	yes	yes	7	strong	Yes	No	Partial Yes	Yes	No	No	No	Yes	No	No	NA	NA	No	Partial Yes	NA	Yes	6	7	3	Critically Low
[98]	2021	Vella et al.	Systematic review and meta-synthesis	Psychology of Sport & Exercise	https://doi.org/10.1016/j.psychsport.2021.101946	Australia	Elite athletes' mental health	4	13	To provide clarity, guidance, and an overview of existing position statements regarding athlete mental health and wellbeing.	Elite athletes	The endorsing body; the population which the guidelines were aimed at; the guidelines, recommendations, or position statement on mental health	The thirteen statements offer a broad foundation for future mental‑health policy in sport, emphasising that health and illness exist on a continuum rather than as fixed states. Organisations need explicit crisis plans covering suicide risk, emergency protocols, and catastrophic incidents. Zero‑tolerance for all forms of abuse is essential, and coaches must understand, recognise, and prevent harmf…	Consider the 13 statements mostly targeted at elite athletes, although notably lacking in stakeholder involvement, rigor of development, and consideration of barriers and facilitators to implementation.	yes	yes	yes	yes	yes	no	yes	yes	8	strong	No	No	Yes	Yes	Yes	Partial Yes	No	Yes	Yes	No	NA	NA	Yes	Yes	NA	Yes	9	4	3	Low
[86]	2021	Barth et al.	Systematic review	Journal of Sport Sciences	https://doi.org/10.1080/02640414.2020.1851449	Germany	Retirement from elite soccer	6	17	To review the evidence on professional soccer players’ sport retirement from a social sciences perspective	Elite soccer players	Reasons and types of retirement, b) players’ educational and occupational development, and c) their mental health and general well-being, adjustment difficulties and compromised psychological health and well-being during early years after retirement	Around half of the players reported involuntary retirement, often associated with declining performance and/or injury. Studies suggest issues of adjustment and mental health during early years after retirement, while psychological issues had apparently declined around 1–2 decades after retirement. The assumed career benefits of dual careers for former professional soccer players remain unclear, w…	Holistic perspective in addressing career retirement; career planning	yes	yes	yes	yes	yes	yes	yes	yes	8	strong	Partial Yes	No	Yes	Yes	No	No	Partial Yes	Yes	Yes	No	NA	NA	Yes	NA	NA	Yes	8	4	4	Low
[60]	2022	Delfin et al.	Systematic review	American Journal of Health Education	doi.org/10.1080/19325037.2022.2105764	USA	Elite athletes' mental health	4	9	To determine the quality and effectiveness of mental health interventions administered within a sport-specific context for varying levels of elite athletes.	Elite and subelite athletes	Mental health awareness, literacy, knowledge, coping skills, help seeking, and decreased stigma	Topics surrounding mental health may be sensitive and provide opportunities to discuss emotions and having teammates present for mental health interventions is worth noting. Furthermore, it provides translation to Health Education Practice. Measuring mindfulness to gauge improvements will help better conclude if increased mindfulness impacts other outcome measures such as 60 well-being and mental…	Mental health interventions should rely on valid measurement tools and theoretical frameworks	yes	yes	yes	yes	yes	yes	yes	yes	8	strong	Partial Yes	No	Yes	Yes	Yes	Partial Yes	No	Yes	Yes	No	NA	NA	Yes	Partial Yes	NA	Yes	10	3	3	Low
[66]	2023	Crossen et al.	Systematic review and meta-study	International Review of Sport and Exercise Psychology	https://doi.org/10.1080/1750984X.2023.2214993	United Kingdom	Elite parathletes' identity	4	9	To investigate how identity was framed from participant or author perspectives, employing narrative analysis to understand the participant stories and broader storylines crafted by authors.	Elite para-athletes	Narrative analysis, society, disability	Stories of athletes with disability offer crucial insight into how identity is constructed. Many participants described disability as empowering their sporting success, yet they often aligned themselves with able‑bodied ideals drawing on able‑bodied male role models and attaching identity meaning to achievement. This alignment masked broader societal narratives that only surfaced during critical …	Address specific retirement needs of athletes with disabilities	yes	yes	yes	yes	yes	yes	yes	yes	8	strong	No	No	Yes	Yes	Yes	Partial Yes	Partial Yes	Yes	No	No	NA	NA	No	Yes	NA	Yes	8	5	3	Low
[70]	2023	Pena-Pérez & Portela-Pino	Systematic review	Journal of Human Sport & Exercise	https://doi.org/10.14198/jhse.2023.184.14	Spain	Elite athletes retirement	2	47	To investigate the productivity indicators of retirement from elite sport and explore the different thematic trends and measurement instruments associated with the health and wellbeing of retired elite athletes	Former elite athletes	Athletes health, career transitions, retirement	The research shows three dominant content trends about the quality of life of retired athletes. First mental health, where depression, stress and identity problems were the most notable variables. Second, physical health related to injuries and pain threshold, a concept to take into account before, during and after the conclusion of the sports career, as athletes who have been forced to retire du…	Consider major thematic trends emerged for target interventions: mental health (depression, anxiety, identity problems, distress, brain damage, self-esteem, self-satisfaction, anger), physical health (pain, injuries), quality of life (alcohol consumption, sleep disturbance, nutritional habits, metabolic variables, blood pressure, resting energy expenditure, blood samples, body composition), retir…	yes	not clear	yes	yes	no	no	yes	not clear	4	moderate	No	No	Partial Yes	Partial Yes	No	No	No	Partial Yes	No	No	NA	NA	No	Partial Yes	NA	Yes	5	8	3	Critically Low
[68]	2023	Nuetzel	Systematic review	Frontiers in Sports and Active Living	10.3389/fspor.2023.1265783	Germany	Elite athletes' mental health	3 + google scholar	30	To analyze coping strategies used by elite athletes to deal with stress and the effect of these strategies on mental health	Elite athletes	Mental health, coping strategies, coping skills, psychological problem, stress, type of sports, gender, dimensions of coping and effectiveness of coping in terms of mental health	Athletes in early‑peak or individual sports may benefit from adaptive coping skills such as problem‑focused strategies, social support, and cognitive reframing. In team sports, coping‑effectiveness training and attention‑modification work can help athletes manage competitive stress and strengthen group functioning. Teaching task‑oriented coping to adolescents may reduce competitive anxiety, and s…	Address coping strategies and stress‑management approaches	yes	yes	yes	yes	yes	yes	yes	not clear	7	strong	Yes	No	Partial Yes	Yes	No	No	No	Yes	Partial Yes	No	NA	NA	No	Partial Yes	No	Yes	7	7	2	Critically Low
[64]	2023	Assa & Reizer	Systematic review	Behavioral Sciences	doi.org/10.3390/bs13100831	Israel	Elite athletes' well-being post Covid 19	2+ google scholar	21	To summarize the challenges that affected athletes during the COVID-19 pandemic and their well-being	Elite athletes; youth and recreational athletes; general population	COVID-19, mental health, and well-being	COVID‑19 functioned as a major career disruption for athlete like injury or retirement, undermining athletic identity, creating emotional distress, and increasing isolation from teammates, coaches, and self. Facility closures, cancelled competitions, and forced retirements intensified uncertainty and highlighted the need for future‑planning support, as lack of preparation is linked to negative em…	Prioritize mental health and athletes’ well-being by focusing and broadening their athletic identity or discussing potential ways to increase individual and team resilience	yes	not clear	yes	yes	no	no	yes	yes	5	moderate	No	Partial Yes	No	Partial Yes	No	No	No	Partial Yes	No	No	NA	NA	No	No	NA	Yes	4	9	3	Critically Low
[78]	2024	de Oliveira Camilo et al.	Meta-Ethnographic Synthesis	Retos: nuevas tendencias en educación física, deporte y recreación	doi.org/10.47197/retos.v54.103459	Brazil	Elite athletes' mental health	8	8	To investigate suicide in athletes from various disciplines from the perspective of mental health	Elite e subelite athletes	The roles of the support network of athletes; the motivations of athletes for developing suicidal ideation; preventing aspects of suicide	Coaches and educators should be trained in suicide prevention and consistently affirm the primacy of mental health. Teacher‑coaches, because of their proximity and dual role, can support athletes but may be constrained by job insecurity. Coaches and medical staff often know the long‑term risks of issues such as concussion but may hesitate to act due to fear of reprisals. Harmful disciplinary norm…	Help athletes to have to access to mental health services and navigating challenges and fostering resilience and well-being	yes	yes	yes	yes	yes	yes	no	yes	7	strong	Yes	Yes	Yes	Yes	Yes	Partial Yes	No	Yes	Yes	No	NA	NA	Yes	Yes	NA	Yes	11	2	3	Low
[82]	2024	Fatt MClinPsy et al.	Systematic review	International Journal of Eating Disorder	10.1002/eat.24205	Australia	Elite athletes and eating disorders	4	38	To synthesize qualitative findings regarding possible risk and maintaining factors for disordered eating, as well as barriers to and facilitators of help-seeking in elite athletes.	Current or former elite athletes	Experiences with disordered eating in sporting environments	Athletes face sport‑specific pressures, such as intense focus on body, food, and exercise, coach–athlete power imbalance,; and identity‑related vulnerabilities. These aspects contribute to disordered eating and hinder help‑seeking. Power asymmetries with coaches often reinforce body dissatisfaction, normalise restrictive behaviours, and, when abused, directly promote disordered eating. These imba…	Relevance of individual, sociocultural, and “sport pressures” for risk/protective factors for disordered eating and barriers/facilitators for help-seeking	yes	yes	yes	yes	yes	yes	yes	yes	8	strong	Yes	Yes	Yes	Yes	Yes	Yes	Partial Yes	Yes	Yes	No	NA	NA	Yes	NA	NA	Yes	11	1	4	Low to Moderate
[51]	2024	Runacres & Marshall	Systematic review and meta-analysis	BMJ Open Sport & Exercise Medicine	doi:10.1136/bmjsem-2023-001867	United Kingdom	Elite athletes' mental health	5	37	To summarise the evidence rand meta-analysis on the prevalence of anxiety and depression in former elite athletes compared with the general population and to consider sport-specific differences.	Former elite athletes	Mental health, depression, anxiety	Common risk factors for mental health problems in former elite athletes include concussions, loss of athletic identity, career dissatisfaction, and socioeconomic, occupational, and marital challenges. These factors are also observed in the general population. However, current elite athletes show a higher prevalence of anxiety and depression than non‑athletes, suggesting that sport‑specific stress…	Consider to prioritize mental health and sport-­specific differences in former elite athletes	yes	yes	yes	yes	yes	yes	yes	yes	8	strong	Yes	Yes	Yes	Yes	Yes	Yes	Yes	Yes	Yes	No	Yes	Partial Yes	Yes	Yes	Yes	Yes	15	1	0	High
[83]	2024	Gill et al.	Systematic review	Sports Medicine	10.1007/s40279-024-01998-2	USA	Elite athletes' mental health	4	22	To examine risk factors, protective factors, and epidemiology of suicide behaviour within elite athletes to help clinicians and coaches better identify high-risk athletes.	Current and former elite athletes	Suicidal rates, risk factors, and protective factors for suicide behaviour	Coaches should be aware of specific factors (male sex, non-white race, and high athletic level) to better identify at-risk athletes. Elite athletes demonstrate reduced risk for suicidal behaviour compared to non-athletes. Male sex, non-white race, and higher level of competition may increase risk for suicide in elite athletes. Longitudinal, targeted studies are necessary to better identify specif…	Mental health support; help identify at-risk athletes	yes	yes	yes	yes	yes	yes	yes	yes	8	strong	Yes	Yes	Yes	Yes	No	No	No	Partial Yes	Yes	No	NA	NA	No	Partial Yes	NA	Yes	8	5	3	Low
[80]	2024	Fatt et al.	Umbrella review	Journal of Clinical Medicine	10.1080/1750984X.2022.2095659	Australia	Elite athletes and eating disorders	5	24	To provide a summary of evidence across published reviews regarding the prevalence and risk factors for disordered eating (including body image concerns and eating disorders) in elite athletes.	Current or former elite athletes	Body image, disordered eating, eating disorders	Primary prevention and sport‑specific screening are needed to guide effective interventions. Although meta‑analyses show that elite athletes report lower body dissatisfaction than non‑athletes (small–medium effects), they simultaneously exhibit a higher drive for thinness. The elevated prevalence of disordered eating across elite sport challenges the misconception that eating disorders affect onl…	Address eating disorders to reduce risk factors, promote health and prevention programs, and suggest treatment where indicated.	yes	yes	yes	yes	yes	yes	yes	yes	8	strong	Yes	Partial Yes	Yes	Yes	Yes	Yes	No	Yes	Yes	No	NA	NA	Partial Yes	Yes	Partial Yes	Yes	12	2	2	Low to Moderate

## Sheet: Scoping reviews
	General information						Content information						Outcome information		Quality Assessment Tool for Reviews										JBI Appraisal tool for Scoping reviews
Code	Year	Authors	Review type	Journal	doi	Geographical region (of the FIRST author)	Research context	Databases (n)	Papers included	Purpose	Target of the review	Variables	General study outcomes	Outcomes relevant to the PORTAL project	Item 1	Item 2	Item 3	Item 4	Item 5	Item 6	Item 7	Item 8	Score	Label	Item 1	Item 2	Item 3	Item 4	Item 5	Item 6	Item 7	Item 8	Item 9	Item 10	Item 11	Positive answers (Yes; Partial)	Negative answers (No)	Not reported answers	Overall JBI appraisal
[84]	2020	Küttel & Larsen	Scoping review	International Review of Sport and Exercise Psychology	https://doi.org/10.1080/1750984X.2019.1689574	Denmark	Elite athletes' mental health	5	43	To provide an overview of research concerning the mental health of elite athletes from 1998 to 2018, to identify and categorize factors affecting elite athletes’ mental health, and to critically appraise the papers and detect research gaps and future challenges	Elite athletes	Correlates and associations related to mental health (e.g., mental well-being, flourishing) and mental ill-health (e.g., depression, anxiety, eating disorder)	Across the included studies, 82 correlates of athlete mental health were identified and organised into four categories: - Personal protective factors (e.g., protective behaviours, social support); - Personal risk factors (e.g., injury, adverse life events); - Sport‑environmental protective factors (e.g., climate of trust, mental‑health literacy); - Sport‑environmental risk factors (e.g., pressure…	Consider factors working as risk or a protective factors for athletes’ mental health	yes	yes	yes	yes	no	yes	yes	yes	7	strong	Yes	Yes	Yes	Yes	Yes	No	Yes	Partial	Yes	Yes	Partial	10	1	0	High quality
[91]	2021	Perry et al.	Scoping review	Sports medicine	doi.org/10.1016/j.psychsport.2021.101961	United Kingdom	Elite athletes' mental health (specific focus on women athletes)	4	24	to explore the way(s) that mental health or mental illness has been studied exclusively with elite female athletes, identifying the methodology used in research concerning mental health or mental illness and elite female athletes, exploring the use of theory in these studies, and providing an overview of the research purposes with the aim of identifying gaps in the literature and providing recomm…	Elite female athletes	Mental illness, mental health, or mental wellbeing, methodological issues	Elite female athlete mental‑health research is limited by the absence of explicit theoretical frameworks and by a narrow focus on individual‑level risk factors. Current studies overwhelmingly prioritise aesthetics, body satisfaction, and personal vulnerabilities, while relying almost exclusively on quantitative screening tools. This has constrained understanding to prevalence estimates and numeri…	Consider a gender-specific approach for mental health support	yes	yes	yes	yes	yes	no	yes	yes	7	strong	Yes	Yes	Yes	Yes	Yes	No	Yes	Partial	Yes	Yes	Yes	10	1	0	High quality
[58]	2022	Colagrai et al.	Scoping review	Motrizs	DOI: http://dx.doi.org/10.1590/S1980-6574202200001722	Brazil	Elite athletes' mental health	4	179	To analyze the concepts of mental health and illness as well as the instruments used to measure them in the elite athlete	Elite athletes	Mental health attitudes (stigma, prejudice); mental health knowledge (recognition of disorders and symptoms); behavior in relation to mental health (intended or actual search for help); specific mental health (covering the disorders themselves, that is, anxiety, depressive symptoms, among others); well-being outcomes (subjective/psychological well-being domains, satisfaction with life, positive f…	There is no clear and fully defined consensus on its meaning. There is a contrast between theoretical models of mental health and mental illness. in analyzing the mental health of athletes, the investigations primarily contemplated the assessment of mental disorders (focus on the disease), such as depression, anxiety, eating disorders, sleep disorders, use of alcohol and other drugs, anguish, sui…	Consider the use of specific instruments capable of assessing mental health in the reality of competitive high-performance	yes	no	yes	no	no	no	yes	yes	4	moderate	Yes	Yes	Yes	Yes	Yes	No	Yes	Partial	Yes	Yes	Not reported	9	1	1	High quality
[72]	2023	Rebelo et al.	Scoping review	Journal of Clinical Sport Psychology,	bjsports-2019-100710	Portogallo	Elite athletes' well-being	5	16	To synthetize the subjective methods used to evaluate well-being of elite volleyball athletes	Elite volleyball players	Subjective well-being, wellness, psychological health, mental state, mood and emotions, motivation, depression, stress, tension, recovery, sleep, social function, appetite	Well‑being is a multidimensional construct involving cognitive and affective evaluations of life, positive functioning, personal growth, autonomy, purpose, and social connectedness, yet athlete well‑being is typically assessed through narrow indicators such as recovery, fatigue, mood, anxiety, and general wellness. In volleyball specifically, commonly used tools like the TQR, RESTQ‑Sport, and Hoo…	Prioritise holistic, multidimensional well‑being; incorporate measures that assess subjective, psychological, and social well-being	yes	yes	yes	yes	yes	yes	yes	yes	8	strong	Yes	Yes	Yes	Yes	Yes	Yes	Yes	Partial	Yes	Yes	Not reported	10	0	1	High quality
[74]	2023	Voorheis et al.	Scoping review	PlosOne	https://doi.org/10.1371/journal.pone.0291683	Canada	Elite athletes' career retirement	4 + grey literature	82	To review other academic reviews, gray literature articles, and support programs that address athletes’ experience transiting into life after sport, with a pragmatic aim of identifying how athletes can be supported through the retirement process	Career retirement in elite and amateur athletes	Barriers and enablers of sport retirement and positive and negative outcomes, strategies for positive retirement	High athletic identity, abrupt retirement, and financial insecurity hinder athletes’ transition out of sport, whereas a healthy sport–life balance, gradual disengagement, and personal control over retirement ease adjustment, underscoring the need for sport‑specific strategies. Retirement often brings identity loss, reduced social networks, limited career direction, and risks to physical and menta…	Address feelings of loss, identity crisis, career regret, and difficulties with abrupt lifestyle modifications are common experiences in an athlete’s retirement transition	yes	yes	yes	yes	yes	yes	yes	yes	8	strong	Yes	Yes	Yes	Yes	Yes	No	Yes	Partial	Yes	Yes	Yes	10	1	0	High quality
[89]	2024	Prior et al.	Scoping review	International Review of Sport and Exercise Psychology	https://doi.org/10.1080/1750984X.2022.2095659	United Kingdom	Elite athletes' mental health	4 + grey literature	37	To provide a synthesis of applied interventions, consensus/position statements, and grey literature regarding strategies to support athlete mental health and draw necessary connections across these documents.	Elite athletes	Relevant mental health outcome (e.g. preventing and treating eating disorders); applied recommendations to support athlete mental health; strategies, recommendations, and policies regarding athlete mental health support	There is limited cohesion between research and applied practice, leaving practitioners without clear guidance for designing targeted mental‑health interventions. Although eating disorders are more prevalent among women, framing them as a “female issue” reinforces stigma and discourages disclosure among male athletes, highlighting the need for gender‑inclusive interventions. Standardised, sport‑sp…	Address substance use, eating disorders, self-management and mental health, mental health literacy and help-seeking behaviours, coping with anxiety. Practitioners are encouraged to keep up to date with research and recommendations, while developing contextual intelligence within the competitive sport setting through continued applied practice, and thereby combining practice-based evidence with ev…	yes	yes	yes	yes	no	yes	yes	yes	7	strong	Yes	Yes	Yes	Yes	Yes	Partial	Yes	Partial	Yes	Yes	Yes	11	0	0	High quality
