# Supplementary material for: Sustainable Athletes’ Career Pathways and Mental Health Support: An Integrative Umbrella Review
Source: Sports (Basel). 2026 Jun 19;14(6):251. doi: 10.3390/sports14060251 (PMC13306441; doi:10.3390/sports14060251)
Supplement: Supplementary file 1 [file sports-14-00251-s001.zip › sports-4317827-supplementary/Umbrella_PORTAL_Supplemental file 2_ Appraisal tools and overlap manuscripts.xlsx]

## Sheet: Assessment tools
Appraisal of Guidelines for Research and Evaluation II (AGREE II)		Scale for the Assessment of Narrative Review Articles (SANRA)		Adapted version of the Quality Assessment Tool for Reviews
(Brouwers et al., 2010) [42]		(Baethge et al., 2019) [41]		(Sleddens et al., 2015) [39]
Application: assessment of Position statement and Position stand manuscripts		Application: assessment of Narrative review and Conceptual manuscripts		Application: assessment of Systematic and Scoping literature reviews
Rating: up to 7 pts for each item		Rating: 0, 1 or 2 pts for each item		Rating: 1 pt. assigned to positive (e.g., “Yes”) answers, and 0 pt. to negative (e.g., “No”) or doubtful (e.g., “Can’t tell”)
Number of items: 23		Number of items: 6 (5 for Conceptual papers, excluding item 3)		Number of items: 8
Score range: 23-161 pts		Score range: 0-12 pts		Score range: 0-8 pts
DOMAIN 1. SCOPE AND PURPOSE		1. Justification of the article's importance for the readership		1. Was there a clearly defined search strategy?
1. The overall objective(s) of the guideline is (are) specifically described.		2. Statement of concrete aims or formulation of questions		2. Was the search strategy comprehensive?
2. The health question(s) covered by the guideline is (are) specifically described.		3. Description of the literature search		3. Are inclusion/exclusion criteria clearly stated?
3. The population (patients, public, etc.) to whom the guideline is meant to apply is specifically described.		4. Referencing		4. Are the designs and number of included studies clearly stated?
DOMAIN 2. STAKEHOLDER INVOLVEMENT		5. Scientific reasoning		5. Has the quality of primary studies been assessed?
4. The guideline development group includes individuals from all relevant professional groups.		6. Appropriate presentation of the data		6. Did the quality assessment include study design, study sample, outcome measures or follow-up?
5. The views and preferences of the target population (patients, public, etc.) have been sought.				7. Does the review integrate findings beyond describing or listing findings of primary studies?
6. The target users of the guideline are clearly defined.				8. Has more than one author been involved in the data screening and/or abstraction process?
DOMAIN 3. RIGOUR OF DEVELOPMENT
7. Systematic methods were used to search for evidence.				A MeaSurement Tool to Assess systematic Reviews (AMSTAR 2)
8. The criteria for selecting the evidence are clearly described.				(Shea et al., 2017) [36]
9. The strengths and limitations of the body of evidence are clearly described.				Application: assessment of Systematic literature reviews
10. The methods for formulating the recommendations are clearly described.				Rating: Yes, Partial Yes, No, NA
11. The health benefits, side effects, and risks have been considered in formulating the recommendations.				Number of items: 16
12. There is an explicit link between the recommendations and the supporting evidence.				Score range: confidence interval from Critically low to High
13. The guideline has been externally reviewed by experts prior to its publication.				1. Did the research questions and inclusion criteria for the review include the components of PICO?
14. A procedure for updating the guideline is provided.				2. Did the report of the review contain an explicit statement that the review methods were established prior to the conduct of the review and did the report justify any significant deviations from the protocol?
DOMAIN 4. CLARITY OF PRESENTATION				3. Did the review authors explain their selection of the study designs for inclusion in the review?
15. The recommendations are specific and unambiguous.				4. Did the review authors use a comprehensive literature search strategy?
16. The different options for management of the condition or health issue are clearly presented.				5. Did the review authors perform study selection in duplicate?
17. Key recommendations are easily identifiable.				6. Did the review authors perform data extraction in duplicate?
DOMAIN 5. APPLICABILITY				7. Did the review authors provide a list of excluded studies and justify the exclusions?
18. The guideline describes facilitators and barriers to its application.				8. Did the review authors describe the included studies in adequate detail?
19. The guideline provides advice and/or tools on how the recommendations can be put into practice.				9. Did the review authors use a satisfactory technique for assessing the risk of bias (RoB) in individual studies that were included in the review?
20. The potential resource implications of applying the recommendations have been considered.				10. Did the review authors report on the sources of funding for the studies included in the review?
21. The guideline presents monitoring and/or auditing criteria.				11. If meta-analysis was performed did the review authors use appropriate methods for statistical combination of results?
DOMAIN 6. EDITORIAL INDEPENDENCE				12. If meta-analysis was performed, did the review authors assess the potential impact of RoB in individual studies on the results of the meta-analysis or other evidence synthesis?
22. The views of the funding body have not influenced the content of the guideline.				13. Did the review authors account for eisk of bias in individual studies when interpreting/ discussing the results of the review?
23. Competing interests of guideline development group members have been recorded and addressed.				14. Did the review authors provide a satisfactory explanation for, and discussion of, any heterogeneity observed in the results of the review?
				15. If they performed quantitative synthesis did the review authors carry out an adequate investigation of publication bias (small study bias) and discuss its likely impact on the results of the review?
				16. Did the review authors report any potential sources of conflict of interest, including any funding they received for conducting the review?
				JBI Scoping Review Appraisal Tool (JBI)
				(Aromataris et al.) [37]
				Application: assessment of Scoping literature reviews
				Rating: Yes, Partial Yes, No, Not reported
				Number of items: 11
				Score range: quality appraisal from Low to High quality
				1. Clear and aligned research question
				2. Inclusion criteria appropriate to the question
				3. Search strategy comprehensive
				4. Study selection clearly described
				5. Adequate description of sources of evidence
				6. Critical appraisal of included evidence
				7. Methods for data extraction clearly described
				8. Data extraction performed reliably
				9. Synthesis appropriate to the review question
				10. Implications for practice and research clearly stated
				11. Funding/conflicts of interest reported

## Sheet: Overlapping manuscripts
authors	year	title	overlap counts	journal	ref
Rice S. M.; Purcell R.; De Silva S.; Mawren D.; McGorry P. D.; Parker A. G.	2016	The mental health of elite athletes: A narrative systematic review	14	Sports Medicine	46(9), 1333–1353
Swann C, Moran A, Piggott D	2015	Defining elite athletes	11	Psychology of Sport and Exercise	16: 3–14
Gouttebarge, V.; Frings‑Dresen, M.H.W.; Sluiter, J.K.	2015	Mental and psychosocial health among current and former footballers	11	Occupational Medicine, 65, 190–196	—
Gulliver A, Griffiths K, Christensen H	2012	Barriers and facilitators to mental health help‑seeking	9	BMC Psychiatry	0.609028
Schaal K.; Tafflet M.; Nassif H.; Thibault V.; Pichard C.; Alcotte M.; Toussaint J.‑F.	2011	Psychological balance in high level athletes: Gender‑based differences and sport‑specific patterns	9	PLoS ONE	6(5), e24507
Wolanin A, Gross M, Hong E	2015	Depression in athletes: prevalence and risk factors	8	Current Sports Medicine Reports	14(1): 56–60
Park S, Lavallee D, Tod D	2013	Athletes’ career transition out of sport: a systematic review	7	International Review of Sport and Exercise Psychology	6(1): 22–53
Moesch K, Kenttä G, Kleinert J, et al.	2018	FEPSAC position statement: mental health disorders in elite athletes	7	Psychology of Sport and Exercise	38: 61–71
Sundgot‑Borgen, J.; Torstveit, M.K.	2004	Prevalence of eating disorders in elite athletes	7	Clinical Journal of Sport Medicine, 14(1), 25–32	https://doi.org/10.1097/00042752-200401000-00005 (doi.org in Bing)
Breslin G, Shannon S, Haughey T, Donnelly P, Leavey G	2017	A systematic review of interventions to increase awareness of mental health and well‑being in athletes, coaches and officials	6	Systematic Reviews	6(177)
Henriksen, K.; Schinke, R.; Moesch, K.; et al.	2020	Consensus statement on improving mental health of high-performance athletes	6	International Journal of Sport and Exercise Psychology, 18(5), 553–560	https://doi.org/10.1080/1612197X.2019.1570473 (doi.org in Bing)
Gorczynski P.F.; Coyle M.; Gibson K.	2017	Depressive symptoms in high‑performance athletes and non‑athletes: A comparative meta‑analysis	6	British Journal of Sports Medicine, 51(18), 1348–1354	doi
American Psychiatric Association	2013	Diagnostic and Statistical Manual of Mental Disorders (5th ed.)	6	APA	Washington, DC
Reardon CL, Factor RM	2010	Sport psychiatry: A systematic review of diagnoses and medical treatment of mental illness in athletes	6	Sports Medicine	40: 961–980
Bär K, Markser V	2013	Sport specificity of mental disorders	6	European Archives of Psychiatry and Clinical Neuroscience	263: S205–S210
Rice SM, Parker AG, Rosenbaum S, et al.	2018	Sport-related concussion and mental health outcomes	6	Sports Medicine	48: 447–465
Gulliver A, Griffiths KM, Mackinnon A, Batterham PJ, Stanimirovic R	2015	The mental health of Australian elite athletes	6	Journal of Science & Medicine in Sport	18(3), 255–261
Taylor J.; Ogilvie B.C.	1994	A conceptual model of adaptation to retirement among athletes	5	Journal of Applied Sport Psychology	https://doi.org/10.1080/10413209408406462 (doi.org in Bing)
Knights, S.; Sherry, E.; Ruddock‑Hudson, M.	2016	Elite end‑of‑career transition: Systematic review	5	Journal of Applied Sport Psychology, 28, 291–308	—
Schinke R. J.; Stambulova N. B.; Si G.; Moore Z.	2017	International society of sport psychology position stand: Athletes’ mental health, performance, and development	5	International Journal of Sport and Exercise Psychology	16(6), 1–18
Reardon C, Hainline B, Aron C, et al.	2019	IOC consensus statement on mental health in elite athletes	5	British Journal of Sports Medicine	—
Glick I, Stillman M, Reardon C, et al.	2012	Managing psychiatric issues in elite athletes	5	Journal of Clinical Psychiatry	73(5): 640–644
Souter G.; Lewis R.; Serrant L.	2018	Men, mental health and elite sport: A narrative review	5	Sports Medicine‑Open	4(1), 1–8
Gouttebarge V, Aoki H, Kerkhoffs G	2015	Mental disorder symptoms in retired male footballers	5	Journal of Sports Medicine and Physical Fitness	56(5): 648–654
Schuring, N.; Aoki, H.; Gray, J.; et al.	2016	Osteoarthritis and mental disorders in former elite athletes	5	Knee Surgery, Sports Traumatology, Arthroscopy, 25, 3179–3185	—
Torstveit, M.; Rosenvinge, J.; Sundgot‑Borgen, J.	2008	Prevalence of eating disorders and predictive power of risk models in female elite athletes	5	Scandinavian Journal of Medicine & Science in Sports, 18(1), 108–118	—
Sarkar M, Fletcher D	2014	Psychological resilience in sport performers	5	Journal of Sports Sciences	32(15): 1419–1434
Guskiewicz K, Marshall S, Bailes J, et al.	2007	Recurrent concussion and depression risk	5	Medicine & Science in Sports & Exercise	39(6): 903–909
Kuettel A, Larsen CH	2020	Risk and protective factors for mental health in elite athletes: A scoping review	5	International Review of Sport and Exercise Psychology	13(1): 231–265
Foskett R, Longstaff F	2018	The mental health of elite athletes in the United Kingdom	5	Journal of Science and Medicine in Sport	21(8), 765–770
Gucciardi D. F.; Hanton S.; Fleming S.	2017	Are mental toughness and mental health contradictory concepts in elite sport? A narrative review of theory and evidence	4	Journal of Science and Medicine in Sport	10.1016/j.jsams.2016.08.006
Gulliver A, Griffiths KM, Christensen H	2012	Barriers and facilitators to mental health help-seeking in young elite athletes	4	BMC Psychiatry	12
Gardner F.; Moore Z.	2006	Clinical sport psychology	4	Human Kinetics	Libro
Grove J.R.; Lavallee D.; Gordon S.	1997	Coping with retirement from sport: The influence of athletic identity	4	Journal of Applied Sport Psychology	https://doi.org/10.1080/10413209708406481 (doi.org in Bing)
Didehbani N, Munro‑Cullum CM, Mansinghani S, Conover H, Hart J	2013	Depressive symptoms and concussions in aging retired NFL players	4	Archives of Clinical Neuropsychology	28: 418–424
Gouttebarge, V.; Aoki, H.; Verhagen, E.; et al.	2016	Education, employment and mental disorders in footballers	4	Asian Journal of Sports Medicine, 7, e28447	—
Brown, J.C.; Kerkhoffs, G.; Lambert, M.I.; et al.	2017	Forced retirement from professional rugby union and distress	4	International Journal of Sports Medicine, 38, 582–587	—
Uphill M, Sly D, Swain J	2016	From mental health to mental wealth in athletes	4	Frontiers in Psychology	0.940972
Lally P	2007	Identity and athletic retirement: a prospective study	4	Psychology of Sport and Exercise	8(1): 85–99
Gulliver, A.; Griffiths, K.M.; Christensen, H.; et al.	2012	Internet‑based interventions to promote mental health help‑seeking in elite athletes	4	Journal of Medical Internet Research, 14	—
Schinke R.J.; Stambulova N.B.; Si G.; Moore Z.	2018	ISSP position stand: Athletes’ mental health, performance, and development	4	International Journal of Sport and Exercise Psychology, 16(6), 622–639	doi
Stambulova N, Alfermann D, Statler T, Côté J	2009	ISSP Position Stand: career development and transitions	4	International Journal of Sport and Exercise Psychology	7: 395–412
Gouttebarge, V.; Kerkhoffs, G.; Lambert, M.	2016	Mental disorders in retired rugby union players	4	European Journal of Sport Science, 16, 595–602	—
Purcell, R.; Gwyther, K.; Rice, S.M.	2019	Mental health in elite athletes: Early intervention framework	4	Sports Medicine – Open, 5(1), 1–8	https://doi.org/10.1186/s40798-019-0220-1
Reardon CL, Hainline B, Aron CM, Baron D, Baum AL, Bindra A, … Engebretsen L	2019	Mental health in elite athletes: International Olympic Committee consensus statement (2019)	4	British Journal of Sports Medicine	53(11): 667–699
van Ramele, S.; Aoki, H.; Kerkhoffs, G.M.M.J.; et al.	2017	Mental health in retired professional football players: 12‑month incidence	4	Psychology of Sport and Exercise, 28, 85–90	—
Rice S, Purcell R, Silva S, et al.	2016	Mental health of elite athletes: narrative systematic review	4	Sports Medicine	46(9): 1333–1353
Castaldelli‑Maia JM, Gallinaro JGDM, Falcão RS, Gouttebarge V, Hitchcock ME, Hainline B, Reardon CL, Stull T	2019	Mental health symptoms and disorders in elite athletes: A systematic review on cultural influencers and barriers to athletes seeking treatment	4	British Journal of Sports Medicine	53(11): 707
Gouttebarge, V.; Castaldelli‑Maia, J.M.; Gorczynski, P.; et al.	2019	Mental health symptoms and disorders in elite athletes: Systematic review & meta‑analysis	4	British Journal of Sports Medicine, 53, 700–706	—
Schuring, N.; Kerkhoffs, G.; et al.	2017	Mental wellbeing of current and retired professional cricketers	4	The Physician and Sportsmedicine, 45(4), 463–469	https://doi.org/10.1080/00913847.2017.1386069
Gouttebarge V, Castaldelli‑Maia JM, Gorczynski P, Hainline B, Hitchcock ME, Kerkhoffs GM, Rice SM, Reardon CL	2019	Occurrence of mental health symptoms and disorders in current and former elite athletes: A systematic review and meta‑analysis	4	British Journal of Sports Medicine	53(11): 700–706
Lardon MT, Fitzgerald MW	2013	Performance enhancement and the sport psychologist	4	In: Clinical Sport Psychiatry	pp. 132–146
Stambulova N, Wylleman P	2019	Psychology of athletes’ dual careers: A state‑of‑the‑art critical review of the European discourse	4	Psychology of Sport and Exercise	42: 74–88
Sanders, G.; Stevinson, C.	2017	Retirement reasons, chronic pain, athletic identity and depression	4	European Journal of Sport Science, 17(10), 1311–1318	https://doi.org/10.1080/17461391.2017.1371795
Stambulova NB	2003	Symptoms of a crisis transition: A grounded theory study	4	In: SIPF Yearbook 2003	pp. 97–109
Erpič, S. C.; Wylleman, P.; Zupančič, M.	2004	The effect of athletic and non‑athletic factors on sports career termination	4	Psychology of Sport and Exercise	doi:10.1016/S1469-0292(02)00046-8
Gouttebarge V, Jonkers R, Moen M, Verhagen E, Wylleman P, Kerkhoffs G	2017	The prevalence and risk indicators of symptoms of common mental disorders among current and former Dutch elite athletes	4	Journal of Sports Sciences	35(21), 2148–2156
Poucher ZA, Tamminen KA, Kerr G, Cairney J	2021	A commentary on mental health research in elite sport	3	Journal of Applied Sport Psychology	33(1): 60–82
Schlossberg NK	1981	A model for analyzing human adaptation to transition	3	The Counseling Psychologist	9(2): 2–18
Arnold R, Fletcher D	2012	A research synthesis and taxonomic classification of organizational stressors in sport performers	3	Journal of Sport & Exercise Psychology	34(3), 397–429
Douglas K, Carless D	2009	Abandoning the performance narrative: two women’s stories of transition from professional sport	3	Journal of Applied Sport Psychology	21(2): 213–230
Allen SV, Hopkins WG	2015	Age of peak competitive performance of elite athletes: A systematic review	3	Sports Medicine	45(10): 1431–1441
Stambulova N, Wylleman P	2014	Athletes’ career development and transitions	3	In: Routledge Companion to Sport and Exercise Psychology	pp. 605–621
Brewer, B.; Van Raalte, J.; Linder, D.	1993	Athletic identity: Hercules' muscles or Achilles heel?	3	International Journal of Sport Psychology	—
Stambulova N, Ryba TV, Henriksen K	2021	Career development and transitions of athletes: ISSP Position Stand revisited	3	International Journal of Sport and Exercise Psychology	19(4): 524–550
Wylleman P, Alfermann D, Lavallee D	2004	Career transitions in sport: European perspectives	3	Psychology of Sport and Exercise	5(1): 7–20
Martin, L.A.; Fogarty, G.J.; Albion, M.J.	2014	Changes in athletic identity and life satisfaction as a function of retirement	3	Journal of Applied Sport Psychology, 26, 96–110	—
Downs, S.H.; Black, N.	1998	Checklist for methodological quality of randomized and non‑randomized studies	3	Journal of Epidemiology & Community Health, 52, 377–384	—
Watson, J.C.	2005	College student‑athletes’ attitudes toward help‑seeking and expectations of counseling	3	Journal of College Student Development, 46, 442–449	—
Moreland J.J.; Coxe K.A.; Yang J.	2018	Collegiate athletes’ mental health services utilization: A systematic review	3	Journal of Sport and Health Science, 7(1), 58–69	doi
Kerr, Z.Y.; DeFreese, J.; Marshall, S.W.	2014	Current physical and mental health of former collegiate athletes	3	Orthopaedic Journal of Sports Medicine, 2(8)	10.1177/2325967114544107
Schwenk, T.L.; Gorenflo, D.W.; Dopp, R.R.; et al.	2007	Depression and pain in retired professional football players	3	Medicine & Science in Sports & Exercise, 39, 599–605	—
Du Preez E, Graham K	2017	Depression, anxiety and alcohol use in elite rugby league players	3	Clinical Journal of Sport Medicine	27(6): 530–535
Arnold, R.; Fletcher, D.; Daniels, K.	2013	Development and validation of the Organizational Stressor Indicator for Sport Performers (OSI‑SP)	3	Journal of Sport and Exercise Psychology, 35(2), 180–196	10.1123/jsep.35.2.180
Dietze P, Fitzgerald J, Jenkinson R	2008	Drinking among AFL players	3	Medical Journal of Australia	189(9): 479
Hulley AJ; Hill AJ	2001	Eating Disorders and Health in Elite Women Distance Runners	3	Int J Eat Disord	30:312–317
Bapat S, Jorm A, Lawrence K	2009	Evaluation of a mental health literacy training program for junior sporting clubs	3	Australasian Psychiatry	17: 475–479
Kuettel A, Boyle E, Schmid J	2017	Factors contributing to the quality of the transition out of elite sports	3	Psychology of Sport and Exercise	29(Mar): 27–39
Henriksen K, Stambulova N, Roessler KK	2010	Holistic approach to athletic talent development environments: A successful sailing milieu	3	Psychology of Sport and Exercise	11(3), 212–222
Lazarus RS	2000	How Emotions Influence Performance in Competitive Sports	3	Sport Psychol	0.742361
Stirling A.E.; Cruz L.C.; Kerr G.A.	2012	Influence of retirement on body satisfaction and weight control behaviors: Perceptions of elite rhythmic gymnasts	3	Journal of Applied Sport Psychology	https://doi.org/10.1080/10413200.2011.603718 (doi.org in Bing)
Knights S, Sherry E, Ruddock-Hudson M	2016	Investigating elite end-of-athletic-career transition: a systematic review	3	Journal of Applied Sport Psychology	28(3): 291–308
Turner, A.P.; Barlow, J.H.; Heathcote‑Elliott, C.	2000	Long-term health impact of playing professional football	3	British Journal of Sports Medicine, 34(5), 332–336	https://doi.org/10.1136/bjsm.34.5.332 (doi.org in Bing)
Kilic, Ö.; Aoki, H.; Haagensen, R.; et al.	2017	Mental disorders and stressors in Danish football and handball	3	European Journal of Sport Science, 17(10), 1328–1334	https://doi.org/10.1080/17461391.2017.1381768
Chang, C.; Putukian, M.; Aerni, G.; et al.	2020	Mental health issues and psychological factors in athletes: Detection, management, effect on performance and prevention – AMSSM position statement (Executive Summary)	3	British Journal of Sports Medicine, 54, 216–220	—
World Health Organization	2014	Mental health: A state of well‑being	3	WHO	Online
Hart, J.; Kraut, M.A.; Womack, K.B.; et al.	2013	Neuroimaging of cognitive dysfunction and depression in aging retired NFL players	3	JAMA Neurology, 70, 326	—
Arnold R, Fletcher D	2012	Organizational stressors in sport performers	3	Journal of Sport and Exercise Psychology	34: 397–429
Kenttä G, Hassmén P	1998	Overtraining and recovery	3	Sports Medicine	26: 1–16
Wippert P‑M, Wippert J	2008	Perceived stress and prevalence of traumatic stress symptoms following athletic career termination	3	Journal of Clinical Sport Psychology	2: 1–16
Peluso M, de Andrade L	2005	Physical activity and mental health	3	Clinics	60: 61–70
North J, Lavallee D	2004	Potential users of career transition services	3	Psychology of Sport and Exercise	5: 77–84
Gouttebarge V, Aoki H, Kerkhoffs G	2016	Prevalence and determinants of symptoms related to mental disorders in retired male professional footballers	3	Journal of Sports Medicine and Physical Fitness	56: 648–654
Gouttebarge, V.; Jonkers, R.; Moen, M.; et al.	2017	Prevalence and risk indicators of mental disorders in Dutch elite athletes	3	Journal of Sports Sciences, 35, 2148–2156	—
Junge A, Feddermann‑Demont N	2016	Prevalence of depression and anxiety in top‑level football players	3	BMJ Open Sport & Exercise Medicine	2(1): e000087
Nixdorf I, Frank R, Hautzinger M, Beckmann J	2013	Prevalence of depressive symptoms and correlating variables among German elite athletes	3	Journal of Clinical Sport Psychology	7: 313–326
Åkesdotter, C.; Kenttä, G.; Eloranta, S.; Franck, J.	2020	Prevalence of mental health problems in elite athletes	3	Journal of Science and Medicine in Sport, 23(4), 329–335	10.1016/j.jsams.2019.10.022
Meeusen R, Duclos M, Foster C, et al.	2013	Prevention, diagnosis and treatment of overtraining syndrome	3	European Journal of Sport Science	13(1): 1–24
Keyes C.L.M.	2007	Promoting and protecting mental health as flourishing	3	American Psychologist, 62(2), 95–108	doi
World Health Organization	2004	Promoting mental health: Concepts, emerging evidence, practice	3	WHO Summary Report	—
Gouttebarge, V.; Jonkers, R.; Moen, M.; et al.	2017	Prospective cohort study on symptoms of common mental disorders among Dutch elite athletes	3	The Physician and Sportsmedicine, 45, 426–432	—
Stephan, Y.; Bilard, J.	2003	Repercussions of transition out of elite sport on body image	3	Perceptual and Motor Skills, 96, 95–104	—
Hughes L, Leavey G	2012	Setting the bar: athletes and vulnerability to mental illness	3	British Journal of Psychiatry	200: 95–96
Beable S, Fulcher M, Lee AC, Hamilton B	2017	SHARP Sports mental Health Awareness Research Project: Prevalence and risk factors of depressive symptoms and life stress in elite athletes	3	Journal of Science & Medicine in Sport	20(12), 1047–1052
Schinke RJ, Papaioannou A, Maher C, Parham WD, Hvid Larsen C, Gordin R, Cotterill S	2020	Sport psychology services in professional athletes: Working through COVID‑19	3	International Journal of Sport and Exercise Psychology	18(4): 409–413
Diener E	2009	Subjective well-being	3	In: The Science of Well-Being	pp. 11–58
Prinz B.; Dvorak J.; Junge A.	2016	Symptoms and risk factors of depression during and after the football career of elite female players	3	BMJ Open Sport & Exercise Medicine	2(1), e000124
Lavallee D	2005	The effect of a life development intervention on sports career transition adjustment	3	The Sport Psychologist	19: 193–202
Doherty S, Hannigan B, Campbell MJ	2016	The experience of depression during the careers of elite male athletes	3	Frontiers in Psychology	7, 1069
Keyes C. L.	2002	The mental health continuum: From languishing to flourishing in life	3	Journal of Health and Social Behavior	43, 207–222
Hammond T, Gialloreto C, Kubas H, Davis HT	2013	The prevalence of failure‑based depression among elite athletes	3	Clinical Journal of Sport Medicine	23(4): 273–277
Samuel RD, Tenenbaum G	2011	The role of change in athletes’ careers	3	The Sport Psychologist	25: 233–252
Bauman N.J.	2016	The stigma of mental health in athletes: Are mental toughness and mental health contradictory?	3	British Journal of Sports Medicine, 50(3), 135–136	doi
Wylleman P, Rosier N, De Knop P	2015	Transitional challenges and elite athletes’ mental health	3	In: Health and Elite Sport	pp. 99–116
Pearson R, Petipas A	1990	Transitions of athletes: developmental and preventative perspectives	3	Journal of Counseling and Development	69(1): 7–10
Reints A	2011	Validation of the holistic athletic career model	3	Doctoral Dissertation	Vrije Universiteit Brussel
Lundqvist C, Sandin F	2014	Well‑being in elite sport: Dimensions of hedonic and eudaimonic well‑being among elite orienteers	3	The Sport Psychologist	28(3): 245–254
Coyle M, Gorczynski P, Gibson K	2017	“You have to be mental to jump off a board any way”: Elite divers' conceptualizations and perceptions of mental health	2	Psychology of Sport and Exercise	29, 10–18
Gouttebarge V, Aoki H, Verhagen EALM, Kerkhoffs G	2017	A 12‑month prospective cohort study of symptoms of common mental disorders among professional rugby players	2	Clinical Journal of Sport Medicine	27(5), 487–492
Wylleman P.	2019	A developmental and holistic perspective on transitioning out of elite sport	2	APA Handbook of Sport and Exercise Psychology, Vol.1	https://doi.org/10.1037/0000123-011 (doi.org in Bing)
Fletcher D, Sarkar M	2012	A grounded theory of psychological resilience in Olympic champions	2	Psychology of Sport and Exercise	13(5): 669–678
Wylleman, P.; Reints, A.	2010	A lifespan perspective on the career of talented and elite athletes	2	Scandinavian Journal of Medicine & Science in Sports	doi:10.1111/j.1600-0838.2010.01194.x
Sarkar M, Fletcher D, Brown DJ	2015	Adversity-related experiences and superior Olympic performance	2	Journal of Science and Medicine in Sport	18(4): 475–479
Kontro T, Sarna S, Kaprio J, et al.	2017	Alcohol use and morbidity in Finnish former elite athletes	2	Medicine & Science in Sports & Exercise	47(3): 492–499
Biggin IJR, Burns JH, Uphill M	2017	An Investigation of Athletes' and Coaches' Perceptions of Mental Ill‑Health in Elite Athletes	2	Journal of Clinical Sport Psychology	11(2), 126–147
Webb WM, Nasco SA, Riley S, Headrick B	1998	Athlete identity and reactions to retirement	2	Journal of Sport Behavior	21(3): 338–362
Henriksen K, Schinke R, McCann S, Durand‑Bush N, Moesch K, Parham W, Larsen CH, Cogan K, Donaldson A, Poczwardowski A, Noce F, Hunziker J	2020	Athlete mental health in the Olympic/Paralympic quadrennium: A multi‑societal consensus statement	2	International Journal of Sport and Exercise Psychology	18(3): 391–408
Hughes L, Leavey G	2012	Athletes and vulnerability to mental illness	2	British Journal of Psychiatry	200(2): 95–96
Pichler E. M.; Ewers S.; Ajdacic‑Gross V.; Deutschmann M.; Jan E.; Kawohl W.; Seifritz E.; Claussen M. C.	2023	Athletes are not at greater risk for death by suicide: A narrative review of the literature	2	Scandinavian Journal of Medicine & Science in Sports	https://doi.org/10.1111/sms.14316
Kern, A.; Heininger, W.; Klueh, E.; et al.	2017	Athletes Connected: Mental health knowledge and attitudes in college athletes	2	Journal of Clinical Sport Psychology, 11, 324–336	—
Biggin IJR, Burns JH, Uphill M	2017	Athletes’ and coaches’ perceptions of mental ill-health	2	Journal of Clinical Sport Psychology	11: 126–147
de Bruin, A.K.; Oudejans, R.R.	2018	Athletes’ body talk and contextual body image	2	Journal of Clinical Sport Psychology, 12(4), 675–698	—
Brandão MR, Vieira LF	2013	Athletes’ careers in Brazil	2	In: Athletes’ Careers Across Cultures	pp. 43–52
Samuel RD et al.	2015	Athletes’ experiences of severe injuries as a career-change event	2	Journal of Sport Psychology in Action	6(2): 99–120
Brown CJ, Webb TL, Robinson MA, Cotgreave R	2018	Athletes’ experiences of social support during their transition out of elite sport	2	Psychology of Sport and Exercise	36(May): 71–80
Stambulova N	2016	Athletes’ transitions in sport and life	2	In: Routledge International Handbook of Sport Psychology	pp. 519–535
Ng JY, Lonsdale C, Hodge K	2011	Basic Needs Satisfaction in Sport Scale (BNSSS)	2	Psychology of Sport and Exercise	12: 257–264
Lonsdale C, Hodge K, Rose EA	2008	Behavioral Regulation in Sport Questionnaire (BRSQ)	2	Journal of Sport and Exercise Psychology	30: 323–355
Currie A, Gorczynski P, Rice SM, et al.	2019	Bipolar and psychotic disorders in elite athletes	2	British Journal of Sports Medicine	53(12): 746–753
Roberts C‑M, Faull AL, Tod D	2016	Blurred lines: Performance enhancement, common mental disorders and the referral in the U.K. athletic population	2	Frontiers in Psychology	1.03264
Torregrossa M, Regüela S, Mateos M	2020	Career assistance programs	2	In: Routledge International Encyclopedia of Sport and Exercise Psychology	pp. 73–88
Taylor J, Ogilvie BC	2001	Career termination among athletes	2	In Singer RN et al. (eds.), Handbook of Sport Psychology	pp. 672–691, Wiley
Alfermann, D.; Stambulova, N.B.	2007	Career transition and career termination	2	In Handbook of Sport Psychology (3rd ed.), pp. 712–733	—
Stambulova N, Samuel RD	in press	Career transitions	2	In: Routledge Encyclopedia of Sport and Exercise Psychology	—
Lavallee D, Wylleman P (Eds.)	2000	Career transitions in sport: international perspectives	2	Fitness Information Technology	Morgantown, WV
Van Slingerland, K. J.; Durand‑Bush, N.; Lindsay, B.; et al.	2019	CCMHS position statement: Principles of mental health in competitive and high‑performance sport	2	Clinical Journal of Sport Medicine, 29, 173–180	—
Papathomas, A.; Petrie, T. A.; Plateau, C. R.	2018	Changes in body image perceptions upon leaving elite sport: The retired female athlete paradox	2	Sport, Exercise, and Performance Psychology, 7(1), 30–45	https://doi.org/10.1037/spy0000111
Stice E.; Rohde P.; Shaw H.; Gau J. M.	2018	Clinician‑led, peer‑led, and internet‑delivered dissonance‑based eating disorder prevention programs: acute effectiveness	2	Journal of Consulting and Clinical Psychology	Riferimento nel paper
Esopenko, C.; Chow, T.W.; Tartaglia, M.C.; et al.	2017	Cognitive and psychosocial function in retired professional hockey players	2	Journal of Neurology, Neurosurgery & Psychiatry, 88, 512–519	—
Fairburn, C.G.; Cooper, Z.; Shafran, R.	2003	Cognitive behaviour therapy for eating disorders: A "transdiagnostic" theory and treatment	2	Behav. Res. Ther.	41	509-528	[10.1016/S0005-7967(02)00088-8]
Fogaca JL	2021	Combining mental health and performance interventions: Coping and social support for student‑athletes	2	Journal of Applied Sport Psychology	33(1): 4–19
Hausenblas, H.A.; Downs, D.S.	2001	Comparison of body image between athletes and nonathletes: A meta-analytic review	2	J. Appl. Sport Psychol.	13	323-339	[10.1080/104132001753144455]
Taylor J, Ogilvie BC	1994	Conceptual model of adaptation to retirement	2	Journal of Applied Sport Psychology	6: 1–20
Gouttebarge, V.; Aoki, H.; Lambert, M.; et al.	2017	Concussion history and mental disorders in former male athletes	2	The Physician and Sportsmedicine, 45, 443–449	—
Nicholls AR; Polman RCJ	2007	Coping in Sport: A Systematic Review	2	J Sports Sci	25:11–31
Mez J, Daneshvar D, Kiernan P, et al.	2017	CTE in American football players	2	JAMA	318(4): 360–370
McLoughlin E, Fletcher D, Slavich GM, et al.	2021	Cumulative lifetime stress exposure, depression, anxiety, and wellbeing in elite athletes	2	Psychology of Sport and Exercise	52: 101823
World Health Organization	2016	Definition of health	2	WHO	Online
Jensen S, Ivarsson A, Fallby J, et al.	2018	Depression in Danish and Swedish elite football players	2	Psychology of Sport and Exercise	36: 147–155
Nixdorf I, Frank R, Hautzinger M, et al.	2013	Depressive symptoms among German elite athletes	2	Journal of Clinical Sport Psychology	7: 313–326
Strain, J.; Didehbani, N.; Cullum, C.M.; et al.	2013	Depressive symptoms and white matter dysfunction in retired NFL players	2	Neurology (E‑Cronicon), 81, 25–32	—
Wylleman P	2019	Developmental and holistic perspective on transitioning out of elite sport	2	In: Anshel MH et al. (eds.), APA Handbook of Sport and Exercise Psychology	pp. 201–216
Wylleman, P.; Lavallee, D.	2004	Developmental perspective on athlete transitions	2	In Developmental Sport and Exercise Psychology, pp. 507–527	—
Karrer, Y.; Halioua, R.; Mötteli, S.; Iff, S.; Seifritz, E.; Jäger, M.; Claussen, M.C.	2020	Disordered eating and eating disorders in male elite athletes: A scoping review	2	BMJ Open Sport Exerc. Med.	6	e000801	[10.1136/bmjsem-2020-000801]
Chapman, J.; Woodman, T.	2016	Disordered eating in male athletes: A meta-analysis	2	J. Sports Sci.	34	101-109	[10.1080/02640414.2015.1058986]
Bratland-Sanda, S.; Sundgot-Borgen, J.	2013	Eating disorders in athletes: Overview of prevalence, risk factors and recommendations for prevention and treatment	2	Eur. J. Sport Sci.	13	499-508	[10.1080/17461391.2013.775352]
Baum A	2006	Eating disorders in the male athlete	2	Sports Medicine	36(1): 1–6
Williams, O.	2012	Eating for excellence: Eating disorders in elite sport – inevitability and “immunity”	2	European Journal for Sport and Society, 9(1–2), 33–55	—
Chapa, D.A.; Johnson, S.N.; Richson, B.N.; Bjorlie, K.; Won, Y.Q.; Nelson, S.V.; Ayres, J.; Jun, D.; Forbush, K.T.; Christensen, K.A.	2022	Eating-disorder psychopathology in female athletes and non-athletes: A meta-analysis	2	Int. J. Eat. Disord.	55	861-885	[10.1002/eat.23680]
Shannon, S.; Hanna, D.; Haughey, T.; et al.	2019	Effects of a mental health intervention in athletes (SDT-based)	2	Frontiers in Psychology, 10, 1875	https://doi.org/10.3389/fpsyg.2019.01875
Wippert, P‑M.; Wippert, J.	2010	Effects of involuntary athletic career termination on psychological distress	2	Journal of Clinical Sport Psychology, 4, 133–149	—
Anderson, A.; Petrie, T.; Neumann, C.	2012	Effects of sport pressures on female collegiate athletes: A preliminary longitudinal investigation	2	Sport, Exercise, and Performance Psychology	https://doi.org/10.1037/a0026587
Byrne S; McLean N	2002	Elite Athletes: Effects of the Pressure to Be Thin	2	J Sci Med Sport	5:80–94
Lundqvist C	2020	Ending an elite sports career: behavioral activation with a former Olympic athlete	2	The Sport Psychologist	34(4): 329–336
Bruner MW, Munroe-Chandler KJ, Spink KS	2008	Entry into elite sport: a preliminary investigation into the transition experiences of rookie athletes	2	Journal of Applied Sport Psychology	20(2): 236–252
Gouttebarge, V.; Tol, J.L.; Kerkhoffs, G.M.M.J.	2016	Epidemiology of symptoms of common mental disorders among elite Gaelic athletes	2	The Physician and Sportsmedicine, 44, 283–289	—
Lamers SMA, Westerhof GJ, Bohlmeijer ET, ten Klooster PM, Keyes CLM	2011	Evaluating the psychometric properties of the Mental Health Continuum‑Short Form (MHC‑SF)	2	Journal of Clinical Psychology	67(1): 99–110
Willer, B.S.; Tiso, M.R.; Haider, M.N.; et al.	2018	Executive function and mental health in retired contact sport athletes	2	Journal of Head Trauma Rehabilitation, 33, 1–15	—
Plateau, C.R.; Petrie, T.A.; Papathomas, A.	2017	Exercise attitudes and behaviours among retired female collegiate athletes	2	Psychology of Sport and Exercise, 29, 111–115	—
Smolak, L.; Murnen, S.K.; Ruble, A.E.	2000	Female athletes and eating problems: A meta-analysis	2	Int. J. Eat. Disord.	27	371-380	[10.1002/1098-108X(200004)27:4<371::AID-EAT7>3.0.CO;2-0]
Huppert, F. A.; So, T. T.	2013	Flourishing across Europe: Application of a new conceptual framework	2	Social Indicators Research	—
Yao PL, Laurencelle L, Trudeau F	2020	Former athletes’ lifestyle and self-definition changes after retirement	2	Journal of Sport and Health Science	9(4): 376–383
Ryba TV, Wright HK	2005	From mental game to cultural praxis	2	Quest	57(2): 192–212
O'Brien KS; Blackie JM; Hunter JA	2005	Hazardous drinking in elite New Zealand sportspeople	2	Alcohol and Alcoholism	40(3):239–241
Bäckmand, H.; Kujala, U.; Sarna, S.; Kaprio, J.	2010	Health‑related lifestyle behaviours and self‑rated health in late adulthood	2	International Journal of Sports Medicine, 31(10), 751–758	—
Huta V, Ryan RM	2010	Hedonic vs eudaimonic motives and well-being	2	Journal of Happiness Studies	11: 735–762
Lavallee D, Robinson HK	2007	In pursuit of an identity: retirement from women’s artistic gymnastics	2	Psychology of Sport and Exercise	8(1): 119–141
Breslin G, Haughey T, O'Brien W, Caulfield L, Robertson A, Lawlor M	2018	Increasing athlete knowledge of mental health and intentions to seek help: The State of Mind Ireland (SOMI) Pilot Program	2	Journal of Clinical Sport Psychology	12(1), 39–56
Ivarsson A, Stambulova N, Johnson U	2016	Injury as a career transition: Experiences of a Swedish elite handball player	2	International Journal of Sport and Exercise Psychology	1–17
Barriopedro M.; López de Subijana C.; Muniesa C.	2018	Insights into life after sport for Spanish Olympians: Gender and career path perspectives	2	PLOS ONE	https://doi.org/10.1371/journal.pone.0209433 (doi.org in Bing)
Neal, T. L.; Diamond, A. B.; Goldman, S.; et al.	2013	Inter‑association recommendations for developing a plan to recognize and refer student‑athletes with psychological concerns (collegiate level)	2	Journal of Athletic Training, 48, 716–720	—
Breslin, G.; Smith, A.; Donohue, B.; et al.	2019	International consensus statement on psychosocial and policy-related approaches to mental health awareness programmes in sport	2	BMJ Open Sport & Exercise Medicine, 5(1), e000585	https://doi.org/10.1136/bmjsem-2019-000585 (doi.org in Bing)
Pensgaard, A.M.; Sundgot-Borgen, J.; Edwards, C.; Jacobsen, A.U.; Mountjoy, M.	2023	Intersection of mental health issues and REDs: A narrative review by a subgroup of the IOC consensus on REDs	2	Br. J. Sports Med.	57	1127-1135	[10.1136/bjsports-2023-106834]
Mountjoy, M.; Sundgot‑Borgen, J.K.; Burke, L.M.; et al.	2018	IOC consensus statement on RED‑S: 2018 update	2	British Journal of Sports Medicine, 52, 687–697	—
Mountjoy M, Brackenridge C, Arrington M, Blauwet C, Carska‑Sheppard A, Fasting K, Kirby S, Leahy T, Marks S, Martin K, Starr K, Tiivas A, Budgett R	2016	IOC consensus statement: Harassment and abuse (non‑accidental violence) in sport	2	British Journal of Sports Medicine	50(17): 1019–1029
Gouttebarge V.; Bindra A.; Blauwet C.; et al.	2021	IOC SMHAT‑1 and SMHRT‑1: Towards better support of athletes’ mental health	2	British Journal of Sports Medicine, 55(1), 30–37	doi
Ryba TV, Stambulova N, Si G, Schinke RJ	2013	ISSP Position Stand: culturally competent research	2	International Journal of Sport and Exercise Psychology	11(2): 123–142
Ryba TV, Schinke RJ, Stambulova N, Elbe A‑M	2018	ISSP Position Stand: transnationalism and acculturation	2	International Journal of Sport and Exercise Psychology	16(5): 520–534
Kuijt, M.T.K.; Inklaar, H.; Gouttebarge, V.; Frings‑Dresen, M.H.W.	2012	Knee and ankle osteoarthritis in former elite soccer players	2	Journal of Science and Medicine in Sport, 15(6), 480–487	https://doi.org/10.1016/j.jsams.2012.02.008
Lebrun F, MacNamara Á, Rodgers S, et al.	2018	Learning from elite athletes’ experience of depression	2	Frontiers in Psychology	9
Coakley JJ	1983	Leaving competitive sport: retirement or rebirth?	2	Quest	35(1): 1–11
Van Slingerland K.J.; Durand‑Bush N.; Rathwell S.	2018	Levels and prevalence of mental health functioning in Canadian university student‑athletes	2	Canadian Journal of Higher Education, 48(2), 149–168	doi
Wheaton B	1990	Life transitions, role histories, and mental health	2	American Sociological Review	55(2): 209–223
Krane, V.; Choi, P.Y.; Baird, S.M.; Aimar, C.M.; Kauer, K.J.	2004	Living the paradox: Female athletes negotiate femininity and muscularity	2	Sex Roles	50	315-329	[10.1023/B:SERS.0000018881.48445.5b]
Wood, S.; Harrison, L.K.; Kucharska, J.	2017	Male professional footballers’ experiences of mental health difficulties and help‑seeking	2	The Physician and Sportsmedicine, 45, 120–128	—
Currie, A.; McDuff, D.; Johnston, A.; et al.	2019	Management of mental health emergencies in elite athletes	2	Br J Sports Med, 53, 772–778	10.1136/bjsports-2019-100691
Hone LC, Jarden A, Schofield G, Duncan S	2014	Measuring flourishing: impact of definitions	2	International Journal of Wellbeing	4: 62–90
Gouttebarge, V.; Kerkhoffs, G.M.M.J.	2017	Mental disorders in current and retired ice hockey players	2	The Physician and Sportsmedicine, 45, 252–258	—
International Olympic Committee	2023	Mental health action plan	2	IOC Publication	Online resource
UK Government	2018	Mental Health and Elite Sport Action Plan	2	Government Report	https://assets.publishing.service.gov.uk/.../180320_FINAL_Mental_Health_and_Elite_Sport_Action_Plan.pdf (assets.publishing.service.gov.uk in Bing)
Keyes CLM	2002	Mental health continuum: from languishing to flourishing	2	Journal of Health and Social Behavior	43: 207–222
Sebbens, J.; Hassmén, P.; Crisp, D.; Wensley, K.	2016	Mental Health in Sport (MHS): Improving early intervention knowledge	2	Frontiers in Psychology, 7, 911	https://doi.org/10.3389/fpsyg.2016.00911
Verhaak, P.F.; Hoeymans, N.; Garssen, A.A.; Westert, G.P.	2005	Mental health in the Dutch population and general practice	2	Br J Gen Pract, 55, 770–775	—
Gulliver A, Griffiths K, Mackinnon A, et al.	2015	Mental health of Australian elite athletes	2	Journal of Science and Medicine in Sport	18(3): 255–261
Keyes CLM	2005	Mental illness and/or mental health? Complete state model	2	Journal of Consulting and Clinical Psychology	73: 539–548
Keyes C.L.M.	2005	Mental illness and/or mental health? Investigating axioms of the complete state model of health	2	Journal of Consulting and Clinical Psychology, 73(3), 539–548	doi
Rothman, K.; Greenland, S.; Lash, T.L.	2008	Modern Epidemiology (3rd ed.)	2	Lippincott Williams & Wilkins	—
Kuhn, A.W.; Zuckerman, S.L.; Solomon, G.S.; Casson, I.R.; Viano, D.C.	2017	Neuroimaging biomarkers and neuropsychological data in retired NFL players	2	Sports Health, 9(1), 30–40	—
Kerr, Z.Y.; Marshall, S.W.; Harding, H.P. Jr.; et al.	2012	Nine‑year risk of depression diagnosis and concussion history	2	American Journal of Sports Medicine, 40, 2206–2212	—
Keyes CLM, Shmotkin D, Ryff CD	2002	Optimizing well-being: empirical encounter of two traditions	2	Journal of Personality and Social Psychology	82: 1007–1022
Fletcher, D.; Wagstaff, C.R.	2009	Organizational psychology in elite sport: Emergence and future	2	Psychology of Sport and Exercise, 10, 427–434	—
Kreher JB, Schwartz JB	2012	Overtraining syndrome: a practical guide	2	Sports Health	4: 128–138
Watson D, Clark LA, Tellegen A	1988	PANAS Scales	2	Journal of Personality and Social Psychology	54: 1063–1070
Guerrero M, Martin J	2018	Para sport athletic identity from competition to retirement	2	Physical Medicine and Rehabilitation Clinics of North America	29: 387–396
Stirling, A.; Kerr, G.	2012	Perceived vulnerabilities of female athletes to disordered eating	2	European Journal of Sport Science, 12(3), 262–273	—
Gastin PB; Meyer D; Robinson D	2013	Perceptions of wellness to monitor adaptive responses in elite Australian football	2	Journal of Strength and Conditioning Research	27:2518–2526
Bäckmand, H.; Kaprio, J.; Kujala, U.; et al.	2001	Personality and mood of former elite male athletes	2	International Journal of Sports Medicine, 22, 215–221	—
Bäckmand, H.; Kaprio, J.; Kujala, U.; et al.	2003	Physical activity and depression/anxiety in former elite athletes	2	International Journal of Sports Medicine, 24, 609–619	—
Bäckmand, H.; Kujala, U.; Sarna, S.; Kaprio, J.	2006	Physical and psychological functioning in daily living among former elite athletes	2	Aging Clinical and Experimental Research, 18(1), 40–49	—
Biggins, M.; Cahalan, R.; Comyns, T.; et al.	2018	Poor sleep and mental health in elite Gaelic athletes	2	The Physician and Sportsmedicine, 46, 14–20	—
Jones, T‑V.	2016	Predictors of perceptions of mental illness and averseness to help in elite football players	2	Journal of Mental Health, 25, 422–427	—
Rice SM, Parker AG, Mawren D, Clifton P, Harcourt P, Lloyd M, Kountouris A, Smith B, McGorry PD, Purcell R	2020	Preliminary psychometric validation of a brief screening tool for athlete mental health: The Athlete Psychological Strain Questionnaire	2	International Journal of Sport and Exercise Psychology	18(6): 850–865
Gouttebarge V, Kerkhoffs G, Lambert M	2016	Prevalence and determinants of symptoms of common mental disorders in retired professional Rugby Union players	2	European Journal of Sport Science	16: 595–602
Mancine, R.P.; Gusfa, D.W.; Moshrefi, A.; Kennedy, S.F.	2020	Prevalence of disordered eating by leanness/activity type: Systematic review	2	Journal of Eating Disorders, 8(1), 1–9	—
Udo, T.; Grilo, C.M.	2019	Psychiatric and medical correlates of DSM-5 eating disorders in a nationally representative sample of adults in the United States	2	Int. J. Eat. Disord.	52	42-50	[10.1002/eat.23004]
Reardon C.L.	2017	Psychiatric comorbidities in sports	2	Neurologic Clinics, 35(3), 537–546	doi
Raglin JS	2001	Psychological factors in sport performance: The mental health model revisited	2	Sports Medicine	31: 875–890
Ivarsson A, Johnson U, Podlog L	2013	Psychological predictors of injury occurrence: A prospective investigation of professional Swedish soccer players	2	Journal of Sport Rehabilitation	22: 19–26
Cromby J, Harper D, Reavey P	2013	Psychology, Mental Health and Distress	2	Palgrave Macmillan	Basingstoke, UK
Nunnally JC, Bernstein IH	1994	Psychometric Theory	2	McGraw-Hill	London
Klinkowski N.; Korte A.; Pfeiffer E.; Lehmkuhl U.; Salbach‑Andrae H.	2008	Psychopathology in elite rhythmic gymnasts and anorexia nervosa patients	2	European Child and Adolescent Psychiatry	17(2), 108–113
Anderson, C.M.; Petrie, T.A.; Neumann, C.S.	2011	Psychosocial correlates of bulimic symptoms among NCAA Division I female gymnasts and swimmers/divers	2	Journal of Sport & Exercise Psychology, 33(4), 483–505	—
Filbay S.; Pandya T.; Thomas B.; McKay C.; Adams J.; Arden N.	2019	Quality of life and life satisfaction in former athletes: a systematic review and meta-analysis	2	Sports Medicine	https://doi.org/10.1007/s40279-019-01163-0 (doi.org in Bing)
Moesch, K.; Mayer, C.; Elbe, A.	2012	Reasons for career termination in Danish elite athletes: Investigating gender differences and the time‑point as potential correlates	2	Sport Science Review, 5–6, 49–68	https://doi.org/10.2478/v10237-012-0018-2
Kellmann, M.; Kallus, K.W.	2001	Recovery‑Stress Questionnaire for Athletes: Manual	2	Human Kinetics	—
Smith, A.; Petrie, T.	2008	Reducing risk of disordered eating among female athletes	2	Journal of Applied Sport Psychology, 20(4), 392–407	https://doi.org/10.1080/10413200802241832
Braun, V.; Clarke, V.	2019	Reflecting on reflexive thematic analysis	2	Qualitative Research in Sport, Exercise and Health, 11(4), 589–597	—
Buckley G.L.; Hall L.E.; Lassemillante A.C.M.; Ackerman K.E.; Belski R.	2019	Retired athletes and the intersection of food and body: a systematic literature review exploring compensatory behaviours and body change	2	Nutrients	https://doi.org/10.3390/nu11061395
Werthner P, Orlick T	1986	Retirement experiences of successful Olympic athletes	2	Journal of Sport Psychology	17(5): 337–363
Lavallee, D.; Gordon, S.; Grove, J.R.	1997	Retirement from sport and loss of athletic identity	2	Journal of Personal and Interpersonal Loss, 2(2), 129–147	—
Diener E, Emmons RA, Larsen RJ, Griffin S	1985	Satisfaction With Life Scale	2	Journal of Personality Assessment	49: 71–75
Arksey H.; O’Malley L.	2005	Scoping studies: Towards a methodological framework	2	International Journal of Social Research Methodology, 8(1), 19–32	doi
Ryan RM, Deci EL	2000	Self-determination theory	2	American Psychologist	55: 68–78
Papathomas, A.; Lavallee, D.	2014	Self‑starvation and the performance narrative in competitive sport	2	Psychology of Sport and Exercise, 15(6), 688–695	https://doi.org/10.1016/j.psychsport.2013.10.014 (doi.org in Bing)
Gouttebarge V, Aoki H, Ekstrand J, et al.	2016	Severe musculoskeletal injuries and mental disorder symptoms in footballers	2	Knee Surgery, Sports Traumatology, Arthroscopy	24: 3934–3942
Montero, A.; Stevens, D.; Adams, R.; Drummond, M.	2022	Sleep and mental health issues in current and former athletes	2	Frontiers in Psychology, 13, 868614	10.3389/fpsyg.2022.868614
Keyes CLM	1998	Social well-being	2	Social Psychology Quarterly	61(2): 121–140
Stoyel, H.; Delderfield, R.; Shanmuganathan‑Felton, V.; et al.	2021	Sport and social pressures on elite athletes: Qualitative exploration	2	Frontiers in Psychology, 12, 633490	—
Reardon CL, Factor RM	2010	Sport psychiatry	2	Sports Medicine	40(11): 961–980
Glick I, Castaldelli‑Maia J	2016	Sport psychiatry 2016: brain, mind, and medical‑psychiatric care	2	International Review of Psychiatry	28(6): 545–546
Pensgaard A; Ursin H	1998	Stress, control, and coping in elite athletes	2	Scandinavian Journal of Medicine & Science in Sports	8(3):183–189
Nicholls A, Polman R, Levy A, et al.	2007	Stressors, coping and effectiveness	2	Journal of Sports Sciences	25(13): 1521–1530
Morse E	2013	Substance use in athletes	2	In: Clinical Sports Psychiatry	pp. 1–12
Braun, V.; Clarke, V.	2013	Successful qualitative research: A practical guide	2	Sage	—
Larsen CH, Alfermann D, Henriksen K, Christensen MK	2013	Successful talent development in soccer	2	Sport, Exercise, and Performance Psychology	2: 190–206
Delenardo S, Lennox‑Terrion J	2014	Suck it up: Opinions and attitudes about mental illness stigma and help‑seeking behaviour of male varsity football players	2	Canadian Journal of Community Mental Health	33: 43–56
Rao, A.L.; Asif, I.M.; Drezner, J.A.; et al.	2015	Suicide in NCAA athletes: 9‑year analysis	2	Sports Health, 7, 452–457	10.1177/1941738115587675
Weigand S, Cohen J, Merenstein D	2013	Susceptibility and depression in student athletes	2	Sports Health	5: 263–266
Gouttebarge, V.; Aoki, H.; Kerkhoffs, G.	2015	Symptoms of common mental disorders and adverse health behaviours in male professional soccer players	2	Journal of Human Kinetics, 49, 277–286	—
Gouttebarge, V.; Hopley, P.; Kerkhoffs, G.; et al.	2017	Symptoms of common mental disorders in professional rugby	2	International Journal of Sports Medicine, 38, 864–870	—
Williams, T. L.; Shaw, R. L.	2019	Synthesizing qualitative research: Meta‑synthesis in sport and exercise	2	In Smith & Sparkes (Eds.), Routledge Handbook of Qualitative Research in Sport and Exercise, pp. 274–288	Capitolo
Stoyel, H.; Slee, A.; Meyer, C.; Serpell, L.	2020	Systematic review of risk factors for eating psychopathology in athletes	2	European Eating Disorders Review, 28(1), 3–25	—
Munn Z.; Peters M.D.J.; Stern C.; et al.	2018	Systematic review or scoping review? Guidance for authors	2	BMC Medical Research Methodology, 18(143), 1–7	doi
Kroshus, E.; Goldman, R.; Kubzansky, L.; Austin, S.	2014	Team‑level approaches to addressing disordered eating: A qualitative study of two female collegiate cross‑country running teams	2	Eating Disorders, 22(2), 136–151	https://doi.org/10.1080/10640266.2013.867744 (doi.org in Bing)
Blinde, E.; Stratta, T.	1992	The "sport career death" of college athletes: Involuntary and unanticipated sport exits	2	Journal of Sport Behavior	—
Deci EL, Ryan RM	2000	The “what” and “why” of goal pursuits	2	Psychological Inquiry	11: 227–268
Wells, K.R.; Jeacocke, N.A.; Appaneal, R.; Smith, H.D.; Vlahovich, N.; Burke, L.M.; Hughes, D.	2020	The AIS and NEDC position statement on disordered eating in high performance sport	2	Br. J. Sports Med.	54	1247-1258	[10.1136/bjsports-2019-101888]
Steel, Z.; Marnane, C.; Iranpour, C.; et al.	2014	The global prevalence of common mental disorders: A systematic review and meta‑analysis 1980–2013	2	International Journal of Epidemiology, 43, 476–493	—
Engel, G.	1977	The need for a new medical model: A challenge for biomedicine	2	Science, 196, 129–136	—
Ivarsson A, Stenling A, Fallby J, Johnson U, Borg E, Johansson G	2015	The predictive ability of the talent development environment on youth elite football players' well‑being: A person‑centered approach	2	Psychology of Sport and Exercise	16, 15–23
Putukian M	2016	The psychological response to injury in student athletes: A narrative review with a focus on mental health	2	British Journal of Sports Medicine	50: 145–148
Gardner FL, Moore ZE	2007	The psychology of enhancing human performance: The Mindfulness‑Acceptance‑Commitment (MAC) approach	2	Springer	New York
Tennant R.; Hiller L.; Fishwick R.; et al.	2007	The Warwick‑Edinburgh Mental Well‑Being Scale (WEMWBS): development and UK validation	2	Health and Quality of Life Outcomes	10.1186/1477-7525-5-63
Ryba TV, Stambulova NB, Ronkainen NJ	2016	The work of cultural transition: An emerging model	2	Frontiers in Psychology	0.488194
Joy, E.; Kussman, A.; Nattiv, A.	2016	Update on eating disorders in athletes: Clinical assessment & management	2	British Journal of Sports Medicine, 50(3), 154–162	—
Pope, Z.; Gao, Y.; Bolter, N.; Pritchard, M.	2015	Validity and reliability of eating disorder assessments used with athletes: A review	2	J. Sport Health Sci.	4	211-221	[10.1016/j.jshs.2015.06.002]
Lundqvist C	2011	Well-being in competitive sports: conceptual review	2	International Review of Sport and Exercise Psychology	4: 109–127
Macdougall H, O’Halloran P, Shields N, et al.	2015	Well-being of para vs Olympic athletes: systematic review	2	Adapted Physical Activity Quarterly	32: 256–276
Rodin, J.; Silberstein, L.; Striegel-Moore, R.	1984	Women and weight: A normative discontent	2	Nebraska Symposium on Motivation; University of Nebraska Press	-	-	-
Moore ZE	2016	Working with transnational professional athletes	2	In: Routledge Companion of Professional Sports and Performance Psychology	pp. 51–62
